# Supplementary material for: Culture-Associated DNA Methylation Changes Impact on Cellular Function of Human Intestinal Organoids
Source: Cell Mol Gastroenterol Hepatol. 2022 Aug 28;14(6):1295–310. doi: 10.1016/j.jcmgh.2022.08.008 (PMC9703134; doi:10.1016/j.jcmgh.2022.08.008)
Supplement: Supplementary Table 5 [file mmc6.csv]

Table S5. Top over-represented GO groups in the list of genes adjacent to heteroskedastic CpGs.Columns are: GO ID, name of the GO gene set, number of genes annotated to that gene set and associated to a heteroskedastic CpG, Benjamini-Hochberg corrected enrichment p value (which the data is sorted by), Multifunctionality (MF) score and the names of genes annotated to that gene set and associated t…
ID	Name	NumGenes	CorrectedPvalue	Multifunctionality	GeneMemberDiff
GO:0007409	axonogenesis	360	7E-10	0.937	ABL1, ACTB, ADARB1, ADCY1, AGRN, ALCAM, ALS2, ANK3, APBB1, APBB2, APP, ARHGAP35, ARTN, ATL1, ATP8A2, AUTS2, B3GNT2, B4GALT5, B4GALT6, BAIAP2, BCL11B, BCL2, BDNF, BMP7, BMPR1B, BOC, BRSK1, BRSK2, BSG, C12orf57, C9orf72, CCK, CDH11, CDH4, CDK5R1, CHL1, CHN1, CHRNB2, CNP, CNTN2, CNTN4, COBL, COL25A1, CREB1, CRMP1, CSF1R, CTNNA2, CXCL12, CYFIP2, DAB1, DCC, DCLK1, DOK1, DOK2, DOK5, DOK6, DPYSL5, DRAXI…
GO:0061564	axon development	393	4E-09	0.939	ABL1, ACTB, ADARB1, ADCY1, AGRN, ALCAM, ALS2, ANK3, APBB1, APBB2, APP, ARHGAP35, ARTN, ATL1, ATP8A2, AUTS2, B3GNT2, B4GALT5, B4GALT6, BAIAP2, BCL11B, BCL2, BDNF, BMP7, BMPR1B, BOC, BRSK1, BRSK2, BSG, C12orf57, C9orf72, CCK, CDH11, CDH4, CDK5R1, CHL1, CHN1, CHRNB2, CNP, CNR1, CNTN2, CNTN4, COBL, COL25A1, CREB1, CRMP1, CRTAC1, CSF1R, CTNNA1, CTNNA2, CXCL12, CYFIP2, DAB1, DCC, DCLK1, DDR1, DOK1, DOK…
GO:0048167	regulation of synaptic plasticity	187	3E-09	0.98	ABL1, ADCY1, ADORA1, ADORA2A, AGER, AGT, ANAPC2, APOE, APP, ARC, BAIAP2, BRSK1, CAMK2A, CAMK2B, CBLN1, CD38, CDC20, CHRNA7, CNTN2, CNTN4, CPEB3, CPLX2, CREB1, CRH, CRHR2, CRTC1, CX3CR1, CYP46A1, DBN1, DGKI, DLG4, DRD2, DRD5, EGR2, EIF2AK4, EPHB2, FAM107A, FGF14, GIP, GIPC1, GRIA1, GRID2, GRID2IP, GRIK2, GRIN1, GRIN2A, GRIN2B, GRIN2D, GRM5, GSK3B, HRAS, HRH1, HRH2, IGSF11, INS, ITPR3, JPH3, JPH4, …
GO:0043062	extracellular structure organization	362	7E-09	0.913	A2M, ABCA1, ABCA5, ABCA7, ABCG1, ABI3BP, ACAN, ACSL3, ADAM10, ADAM15, ADAM19, ADAM8, ADAMTS14, ADAMTS2, ADAMTS20, ADAMTS3, ADAMTS4, ADAMTS5, ADAMTS9, ADAMTSL2, ADAMTSL4, AGRN, AGT, AGTR1, APBB2, APOA5, APOB, APOC2, APOC3, APOC4, APOE, APOM, APP, ATXN1L, B4GALT1, BCL3, BMP1, BSG, CAPG, CAPN2, CAV1, CAV2, CCDC80, CD34, CD44, CDH1, CETP, COL11A1, COL11A2, COL12A1, COL13A1, COL14A1, COL15A1, COL16A1,…
GO:0030198	extracellular matrix organization	318	1E-08	0.905	A2M, ABI3BP, ACAN, ADAM10, ADAM15, ADAM19, ADAM8, ADAMTS14, ADAMTS2, ADAMTS20, ADAMTS3, ADAMTS4, ADAMTS5, ADAMTS9, ADAMTSL2, ADAMTSL4, AGRN, APBB2, APP, ATXN1L, B4GALT1, BCL3, BMP1, BSG, CAPG, CAPN2, CAV1, CAV2, CCDC80, CD44, CDH1, COL11A1, COL11A2, COL12A1, COL13A1, COL14A1, COL15A1, COL16A1, COL17A1, COL18A1, COL1A1, COL1A2, COL22A1, COL23A1, COL24A1, COL27A1, COL28A1, COL2A1, COL3A1, COL4A1, C…
GO:0097485	neuron projection guidance	251	1E-08	0.925	AGRN, ALCAM, APBB2, APP, ARHGAP35, ARTN, B3GNT2, BCL11B, BDNF, BMP7, BMPR1B, BOC, BSG, CDH4, CDK5R1, CHL1, CHN1, CNTN2, CNTN4, CRMP1, CSF1R, CXCL12, CYFIP2, DAB1, DCC, DOK1, DOK2, DOK5, DOK6, DPYSL4, DPYSL5, DRAXIN, DRGX, DSCAM, DSCAML1, EFNA2, EFNA3, EFNA4, EFNA5, EFNB2, EFNB3, EGFLAM, EGR2, EPHA10, EPHA2, EPHA5, EPHA6, EPHA8, EPHB1, EPHB2, EVL, EXT1, EZR, FAM129B, FEZ2, FEZF1, FGF8, FLRT2, FRS2…
GO:0007411	axon guidance	248	3E-08	0.925	AGRN, ALCAM, APBB2, APP, ARHGAP35, ARTN, B3GNT2, BCL11B, BDNF, BMP7, BMPR1B, BOC, BSG, CDH4, CDK5R1, CHL1, CHN1, CNTN2, CNTN4, CRMP1, CSF1R, CXCL12, CYFIP2, DAB1, DCC, DOK1, DOK2, DOK5, DOK6, DPYSL5, DRAXIN, DRGX, DSCAM, DSCAML1, EFNA2, EFNA3, EFNA4, EFNA5, EFNB2, EFNB3, EGFLAM, EGR2, EPHA10, EPHA2, EPHA5, EPHA6, EPHA8, EPHB1, EPHB2, EVL, EXT1, EZR, FAM129B, FEZ2, FEZF1, FGF8, FLRT2, FRS2, FYN, F…
GO:0050890	cognition	289	2E-07	0.962	AAAS, ABCA7, ACTR2, ADAM2, ADCY1, ADCY3, ADNP, ADORA1, AGER, AGT, AMFR, APOE, APP, ARC, ASIC1, ATAD1, ATP1A2, ATP8A1, ATXN1, ATXN1L, B4GALT2, BCHE, BDNF, BRINP1, BRSK1, BTBD9, BTG2, C12orf57, C5AR1, CAMK4, CBR3, CCK, CHD7, CHL1, CHRM1, CHRNA7, CHRNB2, CIC, CLDN5, CLN8, CNR1, CNTN2, CNTNAP2, COMT, CPEB3, CREB1, CRH, CRHBP, CRTC1, CTNS, CUX2, CX3CR1, DBH, DGCR2, DGKI, DLG4, DNAH11, DRD2, DRD3, DRD5…
GO:0042692	muscle cell differentiation	237	2E-07	0.97	ACTC1, ACTG1, ACTN2, ACVR1, ADRA1A, AGT, AKAP13, AKT1, ALPK2, ALPK3, ANK2, ANKRD1, ARID1A, ATG5, ATP2A2, AVPR1A, BCL9, BIN1, BIN3, BMP4, BVES, CACNA1H, CACNA2D2, CACYBP, CAPN2, CAPN3, CAPN9, CASQ1, CASQ2, CAV2, CAV3, CBY1, CCNB1, CD81, CD9, CDH2, CDK1, CDON, CFLAR, CSRP1, CSRP3, CTNNB1, CXADR, DNER, DYSF, EDNRB, ENG, EPC1, FBXO40, FER1L5, FHL2, FHOD3, FLNC, FOXF1, GATA4, GPX1, H3F3A, HEY1, HEY2, …
GO:0071804	cellular potassium ion transport	149	2E-07	0.778	ABCC8, ABCC9, AQP1, ATP12A, ATP1A1, ATP1A2, ATP1A3, ATP1A4, ATP1B3, ATP4A, FXYD2, FXYD4, HCN1, HCN2, HCN3, HCN4, HPN, KCNA10, KCNA2, KCNA3, KCNA4, KCNA7, KCNAB1, KCNAB2, KCNAB3, KCNB1, KCNC1, KCNC2, KCNC3, KCNC4, KCND2, KCND3, KCNE1, KCNE2, KCNE4, KCNF1, KCNG2, KCNG4, KCNH1, KCNH2, KCNH3, KCNH4, KCNH5, KCNH6, KCNH7, KCNH8, KCNIP1, KCNIP2, KCNIP3, KCNIP4, KCNJ1, KCNJ10, KCNJ11, KCNJ12, KCNJ14, KCN…
GO:0071805	potassium ion transmembrane transport	149	2E-07	0.778	ABCC8, ABCC9, AQP1, ATP12A, ATP1A1, ATP1A2, ATP1A3, ATP1A4, ATP1B3, ATP4A, FXYD2, FXYD4, HCN1, HCN2, HCN3, HCN4, HPN, KCNA10, KCNA2, KCNA3, KCNA4, KCNA7, KCNAB1, KCNAB2, KCNAB3, KCNB1, KCNC1, KCNC2, KCNC3, KCNC4, KCND2, KCND3, KCNE1, KCNE2, KCNE4, KCNF1, KCNG2, KCNG4, KCNH1, KCNH2, KCNH3, KCNH4, KCNH5, KCNH6, KCNH7, KCNH8, KCNIP1, KCNIP2, KCNIP3, KCNIP4, KCNJ1, KCNJ10, KCNJ11, KCNJ12, KCNJ14, KCN…
GO:0150063	visual system development	339	5E-07	0.927	ABI2, ACHE, ACTL6A, ACVR2B, ACVRL1, ADAMTS18, ALDH1A2, ALDH1A3, ARHGAP35, ARHGEF15, ARID1A, ATOH7, ATP2B1, ATP2B4, ATP8A2, BBS7, BCL11B, BFSP1, BFSP2, BLOC1S3, BMP4, BMP6, BMP7, BMPR1B, C12orf57, C1QA, C3, CABP4, CACNA1C, CASP2, CDK4, CDKN1C, CDON, CEP290, CHD7, CLCN2, CLN8, COL4A1, COL5A1, COL5A2, COL8A1, COL8A2, CPAMD8, CRB1, CRYAB, CRYBA4, CRYBB1, CRYBB2, CRYBB3, CRYGA, CRYGB, CRYGC, CRYGD, CR…
GO:0007611	learning or memory	252	1E-06	0.978	AAAS, ABCA7, ACTR2, ADAM2, ADCY1, ADCY3, ADNP, AGER, AGT, AMFR, APOE, APP, ARC, ASIC1, ATAD1, ATP1A2, ATP8A1, ATXN1, ATXN1L, B4GALT2, BCHE, BDNF, BRINP1, BRSK1, BTBD9, BTG2, CAMK4, CCK, CHRNA7, CHRNB2, CIC, CLDN5, CLN8, CNR1, CNTN2, CNTNAP2, COMT, CPEB3, CREB1, CRH, CRHBP, CRTC1, CTNS, CUX2, CX3CR1, DBH, DGKI, DLG4, DNAH11, DRD2, DRD3, DRD5, EGFR, EGR2, EIF2AK4, EIF4A3, EPHB2, FAM19A2, FOXO6, FOX…
GO:0048880	sensory system development	344	1E-06	0.928	ABI2, ACHE, ACTL6A, ACVR2B, ACVRL1, ADAMTS18, ALDH1A2, ALDH1A3, ARHGAP35, ARHGEF15, ARID1A, ATOH7, ATP2B1, ATP2B4, ATP8A2, BBS7, BCL11B, BFSP1, BFSP2, BLOC1S3, BMP4, BMP6, BMP7, BMPR1B, C12orf57, C1QA, C3, CABP4, CACNA1C, CASP2, CDK4, CDKN1C, CDON, CEP290, CHD7, CLCN2, CLN8, COL4A1, COL5A1, COL5A2, COL8A1, COL8A2, CPAMD8, CRB1, CRYAB, CRYBA4, CRYBB1, CRYBB2, CRYBB3, CRYGA, CRYGB, CRYGC, CRYGD, CR…
GO:0001654	eye development	335	1E-06	0.925	ABI2, ACHE, ACTL6A, ACVR2B, ACVRL1, ADAMTS18, ALDH1A2, ALDH1A3, ARHGAP35, ARHGEF15, ARID1A, ATOH7, ATP2B1, ATP2B4, ATP8A2, BBS7, BCL11B, BFSP1, BFSP2, BLOC1S3, BMP4, BMP6, BMP7, BMPR1B, C12orf57, CABP4, CACNA1C, CASP2, CDK4, CDKN1C, CDON, CEP290, CHD7, CLCN2, CLN8, COL4A1, COL5A1, COL5A2, COL8A1, COL8A2, CPAMD8, CRB1, CRYAB, CRYBA4, CRYBB1, CRYBB2, CRYBB3, CRYGA, CRYGB, CRYGC, CRYGD, CRYGN, CTNNB…
GO:0098742	cell-cell adhesion via plasma-membrane adhesion molecules	248	1E-06	0.00775	ACVR1, ALCAM, AMIGO3, ARVCF, ATP2C1, BSG, CADM1, CADM3, CBLN1, CD177, CD209, CD6, CD84, CDH1, CDH10, CDH11, CDH13, CDH15, CDH16, CDH17, CDH18, CDH19, CDH2, CDH20, CDH22, CDH23, CDH26, CDH3, CDH4, CDH5, CDH6, CDH7, CDH8, CDHR2, CDHR3, CDHR4, CDHR5, CEACAM6, CELSR1, CELSR2, CLDN10, CLDN11, CLDN12, CLDN14, CLDN15, CLDN16, CLDN18, CLDN19, CLDN20, CLDN5, CLDN9, CLSTN1, CLSTN2, CLSTN3, CNTN2, CNTN4, CR…
GO:0006813	potassium ion transport	157	2E-06	0.804	ABCC8, ABCC9, AQP1, ATP12A, ATP1A1, ATP1A2, ATP1A3, ATP1A4, ATP1B3, ATP4A, CDK2, CHP1, FXYD1, FXYD2, FXYD4, HCN1, HCN2, HCN3, HCN4, HPN, KCNA10, KCNA2, KCNA3, KCNA4, KCNA7, KCNAB1, KCNAB2, KCNAB3, KCNB1, KCNC1, KCNC2, KCNC3, KCNC4, KCND2, KCND3, KCNE1, KCNE2, KCNE4, KCNF1, KCNG2, KCNG4, KCNH1, KCNH2, KCNH3, KCNH4, KCNH5, KCNH6, KCNH7, KCNH8, KCNIP1, KCNIP2, KCNIP3, KCNIP4, KCNJ1, KCNJ10, KCNJ11, …
GO:0051146	striated muscle cell differentiation	195	4E-06	0.97	ACTC1, ACTG1, ACTN2, ACVR1, ADRA1A, AGT, AKAP13, AKT1, ALPK2, ALPK3, ANKRD1, ARID1A, ATG5, AVPR1A, BCL9, BIN3, BMP4, BVES, CACNA1H, CACNA2D2, CACYBP, CAPN2, CAPN3, CAPN9, CASQ1, CASQ2, CAV2, CAV3, CBY1, CCNB1, CD81, CD9, CDH2, CDK1, CDON, CFLAR, CSRP1, CSRP3, CXADR, DNER, DYSF, FER1L5, FHL2, FHOD3, FLNC, GATA4, GPX1, HEY2, HOMER1, IGF1, IGF2, IGFBP5, KCNH1, KDM6B, KEL, KLF5, KRAS, LDB3, LMOD1, LM…
GO:0007156	homophilic cell adhesion via plasma membrane adhesion molecules	158	4E-06	0.00103	BSG, CADM1, CADM3, CD84, CDH1, CDH10, CDH11, CDH13, CDH15, CDH16, CDH17, CDH18, CDH19, CDH2, CDH20, CDH22, CDH23, CDH26, CDH3, CDH4, CDH5, CDH6, CDH7, CDH8, CDHR2, CDHR3, CDHR4, CDHR5, CEACAM6, CELSR1, CELSR2, CLSTN1, CLSTN2, CLSTN3, CNTN2, CNTN4, DCHS1, DCHS2, DSC2, DSCAM, DSCAML1, ESAM, FAT2, FAT3, FAT4, HMCN1, IGSF11, IGSF21, IGSF9, IGSF9B, KIRREL3, MYOT, MYPN, NEXN, NPTN, PALLD, PCDH12, PCDH1…
GO:0010769	regulation of cell morphogenesis involved in differentiation	291	5E-06	0.945	ABI2, ABL1, ACTN4, ACTR2, ADAM10, ADNP, ANAPC2, ANKRD27, APOE, ARC, ARHGAP33, ARHGAP35, ARHGAP44, ARHGEF7, ARPC2, BAIAP2, BARHL2, BDNF, BRSK1, BRSK2, C1QBP, CAMK2B, CAPRIN1, CASS4, CDC42, CDH2, CDH4, CDK5R1, CHN1, CHODL, CHRNA3, CHRNB2, CNTN2, CORO1C, CRABP2, CRKL, CTTN, CUL7, CUX1, CUX2, CXCL12, DAB1, DBN1, DBNL, DCC, DISC1, DMTN, DNM1L, DNM2, DNM3, DOCK1, DOCK5, DRAXIN, DSCAM, EEF2K, EFNA5, EFN…
GO:0043010	camera-type eye development	292	7E-06	0.93	ABI2, ACHE, ACTL6A, ACVR2B, ACVRL1, ALDH1A2, ALDH1A3, ARHGAP35, ARHGEF15, ARID1A, ATOH7, ATP2B1, ATP2B4, ATP8A2, BCL11B, BFSP1, BFSP2, BMP4, BMP7, BMPR1B, C12orf57, CABP4, CACNA1C, CASP2, CDK4, CDKN1C, CDON, CHD7, CLCN2, CLN8, COL4A1, COL8A1, COL8A2, CRYAB, CRYBA4, CRYBB1, CRYBB2, CRYBB3, CRYGA, CRYGB, CRYGC, CRYGD, CRYGN, CTNNB1, CTNS, CYP1A1, CYP1B1, DLG1, DSCAM, EFEMP1, EGFR, EPHA2, EPHB1, EPH…
GO:0032535	regulation of cellular component size	352	1E-05	0.939	ABI2, ABL1, ACTN2, ACTR2, ACTR3C, ADD1, ADD2, ADD3, ADNP, AKT1, AKT1S1, ALOX15, ALS2, ANAPC2, APOE, AQP1, AQP4, ARFGEF1, ARHGAP28, ARHGAP35, ARHGAP40, ARPC1B, ARPC2, ARPC3, ARPC4, ARPC5, ARPC5L, ATP13A2, AVIL, BAIAP2, BAIAP2L1, BAIAP2L2, BARHL2, BDNF, BIN1, CAPG, CAPZA1, CAPZA2, CAPZA3, CAPZB, CAV3, CCL24, CDC42EP3, CDC42EP4, CDC42EP5, CDH4, CDHR2, CDHR5, CDK4, CDK5R1, CLCN3, CLCN6, CLN8, CLNS1A,…
GO:0050806	positive regulation of synaptic transmission	144	2E-05	0.998	ABAT, ADCY1, ADORA1, ADORA2A, ADRA1A, AGER, APP, ARC, ARRB2, BAIAP2, BAIAP3, CACNA1D, CACNB2, CACNB3, CCR2, CHRNA7, CHRNB2, CLSTN1, CLSTN2, CLSTN3, CNR1, CREB1, CRH, CRHR2, CRTC1, CUX2, DLG4, DNM1L, DRD2, DTNBP1, EGFR, EIF2AK4, EPHB2, FLOT1, GIP, GRIK2, GRIN1, GRIN2A, GRIN2B, GRIN2D, HAP1, IGSF11, IGSF9B, INS, ITPR3, KCTD13, KMO, LAMA2, LGI1, LGMN, LRRTM1, LRRTM2, MAPK1, MME, MPP2, NETO1, NFATC4,…
GO:0050770	regulation of axonogenesis	177	2E-05	0.946	ABL1, ADNP, ANAPC2, APOE, ARHGAP35, BARHL2, BDNF, BRSK1, BRSK2, CDH2, CDH4, CDK5R1, CHN1, CHODL, CNTN2, CRABP2, CTTN, CXCL12, DAB1, DBN1, DBNL, DCC, DISC1, DNM2, DRAXIN, DSCAM, EFNA5, EFNB3, EPHB2, FN1, FSTL4, GRIN1, GSK3B, HCLS1, IFRD1, ISLR2, IST1, KEL, KIF13B, LIMK1, LINGO1, LPAR3, LRP1, LRRC4C, MAG, MAP1B, MAP2, MAP2K1, MAP3K13, MAP6, MAPT, MARK2, MEGF8, METRN, MT3, NDEL1, NGF, NGFR, NIN, NKX…
GO:0010959	regulation of metal ion transport	379	3E-05	0.98	ABL1, ACTN2, ACTN4, ADCYAP1R1, ADORA1, ADORA2A, AGT, AHCYL1, AHNAK, AKAP6, AKAP9, AKT1, ANK2, ANK3, APLNR, ARRB2, ATF4, ATG5, ATP1A1, ATP1A2, ATP1B3, ATP2A1, ATP2B1, ATP2B4, BCL2, BEST1, BIN1, BPIFA1, CAB39, CACNA1B, CACNA1C, CACNA1D, CACNA2D1, CACNB1, CACNB2, CACNB3, CACNB4, CACNG1, CALCR, CAMK2A, CAMK2B, CAMK2D, CAMK2G, CAPN3, CASQ1, CASQ2, CASR, CAV1, CAV3, CCL3, CD19, CD84, CHD7, CHP1, CNKSR3…
GO:0007613	memory	118	5E-05	0.968	ABCA7, ADCY1, ADNP, APOE, ARC, ASIC1, ATAD1, ATXN1, ATXN1L, B4GALT2, BDNF, BRINP1, BTBD9, CAMK4, CCK, CHRNA7, CHRNB2, CIC, CNR1, COMT, CPEB3, CREB1, CRTC1, CTNS, CUX2, CX3CR1, DBH, DRD2, EIF2AK4, FAM19A2, FOXO6, GIP, GRIA1, GRIN1, GRIN2A, HRH1, HRH2, HTR2A, INSR, ITGA5, ITGA8, ITPR3, JPH3, KALRN, KAT2A, KCNK10, KCNK2, KCNK4, KLK8, KMT2B, LDLR, LGMN, LMX1A, LRRN4, MAP1A, MAPT, MTOR, MUSK, NETO1, N…
GO:0051924	regulation of calcium ion transport	246	5E-05	0.987	ABL1, ADCYAP1R1, ADORA2A, AGT, AHNAK, AKAP6, ANK2, APLNR, ARRB2, ATG5, ATP1A2, ATP2A1, ATP2B1, BCL2, BEST1, BIN1, CACNA1B, CACNA1C, CACNA1D, CACNA2D1, CACNB1, CACNB2, CACNB3, CACNB4, CACNG1, CALCR, CAMK2A, CAMK2B, CAMK2D, CAMK2G, CAPN3, CASQ1, CASQ2, CASR, CAV1, CAV3, CCL3, CD19, CD84, CHD7, CORO1A, CRH, CRHR1, CTNNB1, CXCL11, CXCL12, DHRS7C, DRD2, DRD3, DYSF, EFHB, EGF, EHD3, EPB41, EPPIN, F2, F…
GO:0070588	calcium ion transmembrane transport	193	7E-05	0.928	ANXA5, ANXA6, ASIC1, ATP2A1, ATP2A2, ATP2A3, ATP2B2, ATP2B4, ATP2C1, CACHD1, CACNA1B, CACNA1C, CACNA1D, CACNA1E, CACNA1G, CACNA1H, CACNA1I, CACNA2D1, CACNA2D2, CACNA2D3, CACNA2D4, CACNB1, CACNB2, CACNB3, CACNB4, CACNG1, CACNG2, CACNG3, CACNG4, CACNG5, CACNG6, CACNG7, CACNG8, CALHM1, CATSPER1, CATSPER4, CCL3, CCR5, CHRNA10, CHRNA7, CHRNA9, DRD2, FAM155A, FASLG, FGF2, FKBP1A, FKBP1B, GPM6A, GRIN1, …
GO:0007612	learning	142	7E-05	0.973	AAAS, ACTR2, ADAM2, ADCY3, AGT, APP, ARC, ASIC1, ATAD1, ATP1A2, ATP8A1, ATXN1, ATXN1L, B4GALT2, BCHE, BRSK1, BTG2, CCK, CHRNB2, CIC, CLDN5, CLN8, CNTN2, CNTNAP2, COMT, CREB1, CRH, CTNS, DBH, DGKI, DLG4, DRD2, DRD3, DRD5, EIF2AK4, EIF4A3, EPHB2, FAM19A2, FOXP2, FYN, GABRA5, GMFB, GPR88, GRIN1, GRIN2A, GRM5, HIF1A, HMGCR, HRH1, HRH2, HTT, INSR, JPH3, JPH4, KALRN, KRAS, LGMN, LRRN4, MAP1A, MAPK8IP2,…
GO:1903522	regulation of blood circulation	285	0.0001	0.987	ABCC9, ACE, ADA, ADORA1, ADRA1A, ADRA1B, ADRA1D, AGER, AGT, AGTR1, AHCYL1, AKAP9, AKT1, ANK2, ARHGAP42, ASIC2, ATP1A1, ATP1A2, ATP1A3, ATP1A4, ATP1B3, ATP2A1, ATP2A2, ATP2A3, ATP2B1, ATP2B2, ATP2B4, AVP, AVPR1A, AVPR1B, BDKRB2, BIN1, BVES, CACNA1B, CACNA1C, CACNA1D, CACNA1G, CACNA1H, CACNA2D1, CACNA2D2, CACNA2D3, CACNA2D4, CACNB1, CACNB2, CACNB3, CACNB4, CACNG1, CACNG2, CACNG3, CACNG4, CACNG5, CA…
GO:0008361	regulation of cell size	175	0.0002	0.961	ABL1, ADD1, ADNP, AKT1, AKT1S1, ANAPC2, APOE, AQP1, AQP4, BARHL2, BDNF, CAV3, CDH4, CDK4, CDK5R1, CLCN3, CLCN6, CLN8, CLNS1A, CRABP2, CREB1, CTTN, CXCL12, DBN1, DBNL, DCC, DISC1, DNM2, DRAXIN, DSCAM, EFNA5, EZR, FN1, FSTL4, GNB3, GSK3B, HCLS1, HSP90AB1, IFRD1, IL7R, ISLR2, IST1, KCNMA1, KEL, LAMTOR4, LARS, LIMK1, LPAR3, LRP1, MAG, MAP1B, MAP2, MAP3K13, MAPT, MEGF8, MT3, MTOR, MTPN, NDEL1, NGF, NK…
GO:0003013	circulatory system process	387	0.0002	0.989	ABAT, ABR, ACE, ACSM3, ACTA2, ACTC1, ACVRL1, ADAMTS16, ADCY6, ADIPOQ, ADORA1, ADORA2A, ADRA1A, ADRA1B, ADRA1D, ADRB3, AGT, AGTR1, AGTRAP, AKAP12, AKAP13, AKT1, ALOX12, ANGPT1, ANK2, APOE, ARHGAP35, ARHGAP42, ASIC2, ATG5, ATP1A1, ATP1A2, ATP2B1, AVP, AVPR1A, AVPR1B, AZU1, BBS2, BCR, BDKRB2, BMP6, C2CD4B, C3AR1, C9orf3, CACNA1B, CACNA1C, CACNA1D, CACNA1G, CACNA2D1, CACNB2, CALCA, CAMK2D, CARTPT, CA…
GO:0019932	second-messenger-mediated signaling	326	0.0002	0.949	ABCA1, ACKR2, ACKR3, ADCY1, ADCY2, ADCY3, ADCY4, ADCY5, ADCY6, ADCY7, ADCY9, ADCYAP1R1, ADNP, ADORA2A, ADRA1A, ADRA1B, ADRA1D, ADRB3, AGT, AGTR1, AHR, AKAP13, AKAP6, ANK2, APOE, AQP1, ATP1A2, ATP2A2, AVPR1A, AZU1, CACNA1C, CALCA, CALCB, CALCR, CALCRL, CALML6, CAMK2D, CASQ1, CASQ2, CCL3, CCR2, CCR3, CCR5, CCR6, CCR8, CD36, CHGA, CRHR1, CX3CR1, CXCL11, CXCR1, CXCR2, CXCR5, DDAH1, DDAH2, DEFB1, DGKD…
GO:0048168	regulation of neuronal synaptic plasticity	52	0.0002	0.843	AGT, APOE, APP, ARC, CAMK2A, CAMK2B, CNTN2, DBN1, DLG4, DRD2, EGR2, EPHB2, GRIK2, GRIN1, GRM5, HRAS, JPH3, KCNJ10, KRAS, MCTP1, NETO1, NEURL1, NF1, NPTN, NSMF, PPFIA3, RAB11A, RAB5A, RAB8A, RASGRF1, S100B, SHANK3, SHISA6, SHISA7, SHISA9, SLC4A10, SLC8A2, SNCA, STAR, SYNGAP1, SYNGR1, SYNPO, SYT4, UNC13A, UNC13B
GO:1905114	cell surface receptor signaling pathway involved in cell-cell signaling	395	0.0002	0.925	ADORA1, ADORA2A, AES, AGO1, AGO2, AGO3, AGO4, AKT1, AMER2, AMER3, AMOTL1, AMOTL2, AP2A2, AP2B1, AP2S1, APC, APC2, APCDD1, ARHGEF19, ARRB2, AXIN1, AXIN2, BCL9, BMP4, BRD7, C12orf43, C3, CAMK2A, CAV1, CCDC88C, CCND1, CCNY, CDC42, CDH3, CDK14, CELA1, CELSR1, CELSR2, CHRNA1, CHRNA10, CHRNA2, CHRNA3, CHRNA6, CHRNA7, CHRNA9, CHRNB2, CHRNB3, CHRNB4, CHRND, CHRNE, CHRNG, CPE, CPZ, CSNK1A1, CSNK1A1L, CSNK…
GO:0006816	calcium ion transport	243	0.0003	0.933	ADRA1A, ANK2, ANXA5, ANXA6, ASIC1, ATP2A1, ATP2A2, ATP2A3, ATP2B1, ATP2B2, ATP2B4, ATP2C1, BSPRY, CACHD1, CACNA1B, CACNA1C, CACNA1D, CACNA1E, CACNA1G, CACNA1H, CACNA1I, CACNA2D1, CACNA2D2, CACNA2D3, CACNA2D4, CACNB1, CACNB2, CACNB3, CACNB4, CACNG1, CACNG2, CACNG3, CACNG4, CACNG5, CACNG6, CACNG7, CACNG8, CALCRL, CALHM1, CAMK2A, CASR, CATSPER1, CATSPER4, CAV1, CCL3, CCL8, CCR5, CDH23, CHRNA10, CHRN…
GO:0055001	muscle cell development	145	0.0003	0.97	ACTC1, ACTG1, ACTN2, ADRA1A, AGT, AKAP13, ALPK2, ALPK3, ANK2, ANKRD1, ATG5, ATP2A2, BIN1, BIN3, BVES, CACNA2D2, CAPN3, CAPN9, CASQ1, CASQ2, CAV2, CAV3, CCNB1, CDK1, CFLAR, CSRP1, CSRP3, CXADR, DNER, DYSF, ENG, FHL2, FHOD3, FLNC, GATA4, GPX1, HEY2, HOMER1, IGF1, KEL, LDB3, LMOD1, LMOD3, LOX, LRRC10, MAML1, MAP2K4, MEF2A, MEGF10, MIR23A, MTOR, MYH11, MYH3, MYH6, MYL2, MYLK3, MYO18B, MYOD1, MYOG, MY…
GO:0008015	blood circulation	377	0.0003	0.989	ABAT, ABR, ACE, ACSM3, ACTA2, ACTC1, ACVRL1, ADAMTS16, ADCY6, ADIPOQ, ADORA1, ADORA2A, ADRA1A, ADRA1B, ADRA1D, ADRB3, AGT, AGTR1, AGTRAP, AKAP12, AKT1, ALOX12, ANGPT1, ANK2, APOE, ARHGAP35, ARHGAP42, ASIC2, ATG5, ATP1A1, ATP1A2, ATP2B1, AVP, AVPR1A, AVPR1B, AZU1, BBS2, BCR, BDKRB2, BMP6, C2CD4B, C3AR1, C9orf3, CACNA1B, CACNA1C, CACNA1D, CACNA1G, CACNA2D1, CACNB2, CALCA, CAMK2D, CARTPT, CASQ2, CAS…
GO:0006909	phagocytosis	189	0.0003	0.938	ABCA1, ABCA7, ABI1, ABL1, ACTB, ACTG1, ACTR2, ADORA1, ADORA2A, ALOX15, ANXA3, ARHGAP12, ARHGAP25, ARPC1B, ARPC2, ARPC3, ARPC4, ARPC5, AXL, BAIAP2, BECN1, CD247, CD36, CD3G, CD93, CDC42, CDC42SE1, CDC42SE2, CEACAM4, CEBPE, COLEC12, CORO1A, CORO1C, CYFIP2, DNM2, DOCK1, ELANE, ELMO1, ELMO2, ELMO3, FAM19A4, FCER1G, FCGR2B, FCGR3A, FCN1, FCN2, FGR, FYN, GRB2, GSN, GULP1, HCK, HMGB1, HSP90AB1, IGLL1, I…
GO:0006936	muscle contraction	237	0.0003	0.949	ACTA2, ACTC1, ACTG2, ACTN2, ACTN3, ADRA1A, AGT, ALDOA, ANK2, ANKRD2, ARHGEF11, ATP1A1, ATP1A2, ATP2A2, ATP2B4, ATP8A2, BBS2, BDKRB2, CACNA1C, CACNA1D, CACNA1G, CACNA1H, CACNA2D1, CACNB2, CALD1, CAMK2D, CASQ2, CAV3, CD38, CHRM3, CHRNA1, CHRNB2, CHRNB4, CHRND, CHRNE, CHRNG, CKMT2, CLCN1, COL4A3BP, CRYAB, CSRP3, DLG1, DMPK, DRD2, DTNA, DYSF, EDN3, EDNRB, EEF2, FGF12, FKBP1B, FXYD1, GAA, GDNF, GJA1, …
GO:0034332	adherens junction organization	82	0.0004	0.78	ACTN1, ACTN2, ACTN3, ANG, ARHGEF7, BCL2, BCR, CADM1, CADM2, CADM3, CAMSAP3, CDC42, CDH1, CDH10, CDH11, CDH13, CDH15, CDH17, CDH18, CDH19, CDH2, CDH23, CDH26, CDH3, CDH4, CDH5, CDH6, CDH7, CDH8, CDHR3, CORO2B, CSK, CTNNA1, CTNNB1, CTNND1, CTTN, DLC1, DLG5, FERMT2, HIPK1, ITGA2, JAM3, JUP, KIFC3, LAMA5, NUMB, NUMBL, PEAK1, PIP5K1A, PIP5K1C, PLEKHA7, PTK2B, PTPRK, PVR, RASSF8, RCC2, SMAD7, SORBS1, S…
GO:0031644	regulation of neurological system process	132	0.0004	0.99	ABAT, ACPP, ADORA1, AGT, AKAP9, APP, AVP, AVPR1A, BAIAP2, CACNB3, CACNG4, CACNG5, CARTPT, CBLN1, CCK, CCL3, CELF4, CHRNA7, CHRNB4, CNIH2, COMT, CST7, CUX2, DLG4, DMPK, EDNRB, EIF4A3, FAM19A4, FGF12, GHRL, GPR35, GRIN1, GRIN2D, GRM1, HGF, HOMER1, IGSF11, IGSF9B, ITGA2, ITGAX, KLK8, LRRK2, MAG, MGLL, MTMR2, MTOR, NCMAP, NETO1, NLGN1, NLGN2, NMU, NOS3, NPTX1, NPTX2, NPTXR, NRXN1, NTSR1, OPRD1, OPRL1…
GO:0035637	multicellular organismal signaling	132	0.0004	0.964	ABCC9, AKAP9, ANK2, ANK3, ATP1A1, ATP1A2, ATP1A3, BIN1, CACNA1C, CACNA1D, CACNA1G, CACNA1H, CACNA1I, CACNA2D1, CACNA2D2, CACNA2D3, CACNA2D4, CACNB1, CACNB2, CACNB3, CACNB4, CACNG1, CACNG2, CACNG3, CACNG4, CACNG5, CACNG6, CACNG7, CACNG8, CAMK2D, CASQ2, CAV1, CHRM5, CHRNA1, CLCN1, CLDN19, CNTNAP2, CTNNA3, CXADR, DMRT3, DRD5, DSC2, FKBP1B, GJA1, GPR88, GRIK2, HCN4, JAM3, JUP, KCNA2, KCND2, KCND3, KC…
GO:0055002	striated muscle cell development	132	0.0004	0.964	ACTC1, ACTG1, ACTN2, ADRA1A, AGT, AKAP13, ALPK2, ALPK3, ANKRD1, ATG5, BIN3, BVES, CACNA2D2, CAPN3, CAPN9, CASQ1, CASQ2, CAV2, CAV3, CCNB1, CDK1, CFLAR, CSRP1, CSRP3, CXADR, DNER, DYSF, FHL2, FHOD3, FLNC, GATA4, GPX1, HEY2, HOMER1, IGF1, KEL, LDB3, LMOD1, LMOD3, LOX, LRRC10, MAML1, MAP2K4, MEF2A, MIR23A, MTOR, MYH11, MYH3, MYH6, MYL2, MYLK3, MYO18B, MYOD1, MYOG, MYOM2, MYOM3, MYOZ1, MYOZ2, MYPN, N…
GO:0006836	neurotransmitter transport	167	0.0004	0.959	ADA, APBA1, AQP1, ATP1A2, BRSK1, CACNA1B, CADPS, CADPS2, CHAT, CLN8, CPLX1, CPLX2, CPLX3, CPLX4, CTBP2, DDC, DGKI, DNAJC5, DOC2A, DOC2B, ERC2, FCER1G, GAD1, GAD2, GRM4, HBB, HRH3, ICA1, KCNJ10, LYN, NAPA, NF1, NLGN1, NRXN1, NRXN2, NTSR1, OTOF, P2RX1, P2RX7, PARK7, PCLO, PIP5K1C, PPFIA1, PPFIA2, PPFIA3, PPFIA4, PSEN1, PTPRN2, RIMS1, RIMS3, RIMS4, RPH3A, SEC14L1, SEPT5, SLC17A7, SLC18A1, SLC18A2, S…
GO:0070838	divalent metal ion transport	288	0.0004	0.92	ADRA1A, ANK2, ANXA5, ANXA6, ASIC1, ATP2A1, ATP2A2, ATP2A3, ATP2B1, ATP2B2, ATP2B4, ATP2C1, BSPRY, CACHD1, CACNA1B, CACNA1C, CACNA1D, CACNA1E, CACNA1G, CACNA1H, CACNA1I, CACNA2D1, CACNA2D2, CACNA2D3, CACNA2D4, CACNB1, CACNB2, CACNB3, CACNB4, CACNG1, CACNG2, CACNG3, CACNG4, CACNG5, CACNG6, CACNG7, CACNG8, CALCRL, CALHM1, CAMK2A, CASR, CATSPER1, CATSPER4, CAV1, CCL3, CCL8, CCR5, CDH23, CHRNA10, CHRN…
GO:0030900	forebrain development	369	0.0004	0.983	ALDH1A2, ALDH1A3, ALK, ANXA3, APAF1, APP, AQP1, ARHGAP35, ARID1A, ARPC5, ATAT1, ATF5, ATIC, ATP2B4, AVPR1A, AXL, BAD, BBS2, BCL11B, BCL2A1, BMP4, BNIP3, BTBD3, BTG2, C12orf57, C16orf45, CCDC85C, CDH1, CDH2, CDK5R1, CDK6, CDON, CEP120, CHD5, CHD7, CHRD, CHRNB2, CNP, CNTN2, CNTNAP2, COL3A1, CREB1, CRH, CRKL, CRTAC1, CSF1R, CTNNB1, CXCL12, DAB1, DAB2IP, DCLK1, DCLK2, DCT, DISC1, DIXDC1, DLC1, DMRTA2…
GO:0045785	positive regulation of cell adhesion	382	0.0005	0.979	ABI3BP, ABL1, ADA, ADAM19, ADAM8, AGER, AGR2, AKT1, ALOX15, ANGPT1, ANK3, AP3D1, APBB1IP, ARHGEF7, ARPC2, AZU1, BAD, BCL10, BMP7, BTLA, C1QBP, CARD11, CASS4, CAV1, CBFB, CCDC80, CCDC88B, CCL28, CCR2, CD160, CD209, CD27, CD274, CD276, CD28, CD36, CD3E, CD44, CD5, CD55, CD6, CD70, CD80, CD81, CD86, CDC42, CDH13, CDK6, CEACAM6, CHRD, COL16A1, COL26A1, COL8A1, CORO1A, CRKL, CSK, CTLA4, CXCL12, CXCL13…
GO:0060537	muscle tissue development	287	0.0005	0.967	ACTC1, ACTN2, ACVR1, ADAMTS9, ADRA1A, AGT, AKAP13, ALDH1A2, ALPK2, ALPK3, ANKRD1, ANKRD2, ARID1A, ASB2, ATF3, ATG5, BCL9, BIN3, BMP4, BMP5, BMP7, BTG2, BVES, CACYBP, CASQ1, CAV1, CAV2, CAV3, CBY1, CCM2L, CCNB1, CDC42, CDK1, CDON, CFLAR, CHD7, CHRNA1, CHRND, COL11A1, COL3A1, CSRP1, CSRP3, CXADR, DCN, DLG1, DMRTA2, DNER, EEF2, EGR2, ELN, ENG, EYA1, EYA2, FGFR2, FHL2, FHOD3, FKBP1A, FLNB, FOXH1, FOX…
GO:0001504	neurotransmitter uptake	28	0.0005	0.813	ATP1A2, CLN8, KCNJ10, NTSR1, PARK7, SLC18A1, SLC18A2, SLC1A1, SLC1A2, SLC1A3, SLC1A6, SLC1A7, SLC22A3, SLC29A1, SLC29A2, SLC38A1, SLC6A1, SLC6A11, SLC6A2, SLC6A3, SLC6A4, SLC6A5, SLC6A9, SLC7A11, SNAP25, SNCA, SYNGR3
GO:0007215	glutamate receptor signaling pathway	45	0.0005	0.816	APP, CDK5R1, CPEB4, DAGLA, DAGLB, GNAQ, GRIA1, GRIA2, GRIA4, GRID1, GRID2, GRIK1, GRIK2, GRIK3, GRIK4, GRIK5, GRIN1, GRIN2A, GRIN2B, GRIN2D, GRIN3A, GRIN3B, GRM1, GRM2, GRM3, GRM4, GRM5, GRM6, GRM7, GRM8, HOMER1, HOMER2, HOMER3, KCNB1, NCSTN, PLCB1, PTK2B, SSTR1, TIAM1, TRPM1
GO:0007188	adenylate cyclase-modulating G protein-coupled receptor signaling pathway	200	0.0005	0.923	ABCA1, ADCY1, ADCY2, ADCY3, ADCY4, ADCY5, ADCY6, ADCY7, ADCY9, ADORA1, ADORA2A, ADRA1A, ADRA1B, ADRA1D, ADRB3, AKAP12, AKAP13, AKAP5, CACNA1D, CALCA, CALCB, CALCR, CALCRL, CASR, CCR3, CHGA, CHRM1, CHRM2, CHRM3, CHRM4, CHRM5, CNR1, CRHR1, CRHR2, CXCL11, DRD2, DRD3, DRD5, FFAR3, FPR1, FPR2, FSHR, GABBR1, GALR1, GCG, GHRH, GHRHR, GLP1R, GLP2R, GNA11, GNA12, GNA13, GNA14, GNA15, GNAI2, GNAI3, GNAL, G…
GO:0090596	sensory organ morphogenesis	242	0.0005	0.964	ABI2, ABR, ALDH1A3, ARID1A, ATP6V1B1, ATP8A2, BCR, BMP4, BMP7, C12orf57, CABP4, CDON, CELSR1, CEP290, CHD7, CHRNA10, CHRNA9, CLRN1, COL11A1, COL2A1, COL5A1, COL5A2, COL8A1, COL8A2, CRB1, CRYGB, CTHRC1, CTNNB1, DSCAM, DVL2, EFEMP1, EPHA2, EPHB1, EPHB2, EYA1, FASLG, FBN1, FBN2, FGF8, FGFR1, FGFR2, FOXF2, FOXI1, FOXN4, FRS2, FRZB, FSCN2, FZD3, FZD5, FZD6, GATA3, GJB6, GLI2, GLI3, GNAT1, GNGT1, GRHL3…
GO:0060041	retina development in camera-type eye	133	0.0005	0.938	ACHE, ACTL6A, ACVR2B, ACVRL1, ARHGEF15, ATOH7, ATP2B1, ATP2B4, ATP8A2, BMPR1B, CABP4, CASP2, CDON, CHD7, CLCN2, CLN8, COL4A1, CYP1B1, DSCAM, FOXN4, GNAT1, GNB1, GPM6A, GRM6, HCN1, HIF1A, HIPK1, HIPK2, HPCA, IFT140, IMPDH2, IRX5, JMJD6, LAMA1, LAMC3, LHX2, LRP5, LRP5L, LRP6, MAN2A1, MAX, MDM1, MED1, MEGF11, MFRP, NEUROD4, NPHP1, NPHP4, NR2E1, OPA1, PAX2, PAX6, PDE6A, PDE6B, PDE6C, PDGFRA, PDGFRB, …
GO:0031346	positive regulation of cell projection organization	375	0.0005	0.944	ABL2, ACTR2, ADNP, AGRN, AGT, ALK, ANAPC2, ANKRD1, ANKRD27, ANLN, APBB1, APC, APOE, ARAP1, ARHGAP35, ARHGEF7, ARPC2, ATMIN, ATP8A2, AUTS2, AVIL, BAIAP2, BCAS3, BDNF, BMP5, BMP7, CACNG7, CAMK1, CAMK1D, CAMK2B, CAPRIN1, CBFA2T2, CCDC88A, CDC42, CDC42EP3, CDC42EP4, CDC42EP5, CDH4, CENPJ, CEP120, CFLAR, CHODL, CLRN1, CNR1, CNTN1, COBL, CORO1B, CORO1C, CPEB3, CPNE5, CPNE6, CPNE9, CRABP2, CREB3L2, CROC…
GO:0007626	locomotory behavior	188	0.0006	0.949	ABAT, ABCA2, ABHD12, ADAM22, ADCY5, ADORA2A, ALDH1A3, ALK, ALS2, ANKH, APBA1, APBA2, APOE, APP, ARRB2, ASTN1, ATP1A2, AVP, B4GALT2, BTBD9, C12orf10, CACNA1B, CDH23, CELSR1, CEND1, CHD7, CHL1, CHRNA3, CHRNB2, CHRNB4, CLN8, CNP, CNTN2, CRH, CTNS, CXCL12, DAB1, DBH, DLG4, DMRT3, DPP4, DRD2, DRD3, DSCAM, EFNB3, EPS8, ESPN, FGF12, GAA, GAD1, GBX1, GDNF, GIGYF2, GIP, GMFB, GNAO1, GPR88, GRIN1, GRIN2D, …
GO:0061387	regulation of extent of cell growth	105	0.0006	0.962	ABL1, ADNP, ANAPC2, APOE, BARHL2, BDNF, CDH4, CDK5R1, CRABP2, CTTN, CXCL12, DBN1, DBNL, DCC, DISC1, DNM2, DRAXIN, DSCAM, EFNA5, FN1, FSTL4, GSK3B, HCLS1, IFRD1, ISLR2, IST1, LIMK1, LPAR3, LRP1, MAG, MAP1B, MAP2, MAP3K13, MAPT, MEGF8, MT3, NDEL1, NGF, NKX6-1, NRCAM, NTN1, NTRK3, OLFM1, PAFAH1B1, PAK1, PLXNA4, POU4F2, PTPRS, RAB11A, RND2, RNF6, RUFY3, SEMA3A, SEMA3B, SEMA3C, SEMA3D, SEMA3E, SEMA3F,…
GO:0008016	regulation of heart contraction	241	0.0006	0.985	ABCC9, ADA, ADORA1, ADRA1A, ADRA1B, AGT, AHCYL1, AKAP9, ANK2, ATP1A1, ATP1A2, ATP1A3, ATP1A4, ATP1B3, ATP2A1, ATP2A2, ATP2A3, ATP2B1, ATP2B2, ATP2B4, AVPR1A, BIN1, BVES, CACNA1B, CACNA1C, CACNA1D, CACNA1G, CACNA1H, CACNA2D1, CACNA2D2, CACNA2D3, CACNA2D4, CACNB1, CACNB2, CACNB3, CACNB4, CACNG1, CACNG2, CACNG3, CACNG4, CACNG5, CACNG6, CACNG7, CACNG8, CALCA, CAMK2D, CASQ1, CASQ2, CAV1, CAV3, CELF2, …
GO:0014706	striated muscle tissue development	275	0.0009	0.967	ACTC1, ACTN2, ACVR1, ADAMTS9, ADRA1A, AGT, AKAP13, ALDH1A2, ALPK2, ALPK3, ANKRD1, ANKRD2, ARID1A, ASB2, ATF3, ATG5, BCL9, BIN3, BMP4, BMP5, BMP7, BTG2, BVES, CACYBP, CASQ1, CAV1, CAV2, CAV3, CBY1, CCM2L, CCNB1, CDC42, CDK1, CDON, CFLAR, CHD7, CHRNA1, CHRND, COL11A1, CSRP3, CXADR, DCN, DMRTA2, DNER, EEF2, EGR2, ELN, ENG, EYA1, EYA2, FGFR2, FHL2, FHOD3, FKBP1A, FLNB, FOXH1, FOXN2, FOXP2, GATA4, GPX…
GO:0072511	divalent inorganic cation transport	294	0.0009	0.92	ABCC2, ADRA1A, ANK2, ANXA5, ANXA6, ASIC1, ATP2A1, ATP2A2, ATP2A3, ATP2B1, ATP2B2, ATP2B4, ATP2C1, ATP7B, BSPRY, CACHD1, CACNA1B, CACNA1C, CACNA1D, CACNA1E, CACNA1G, CACNA1H, CACNA1I, CACNA2D1, CACNA2D2, CACNA2D3, CACNA2D4, CACNB1, CACNB2, CACNB3, CACNB4, CACNG1, CACNG2, CACNG3, CACNG4, CACNG5, CACNG6, CACNG7, CACNG8, CALCRL, CALHM1, CAMK2A, CASR, CATSPER1, CATSPER4, CAV1, CCL3, CCL8, CCR5, CDH23,…
GO:0050954	sensory perception of mechanical stimulus	163	0.0009	0.912	ASIC2, ASIC3, ATP2B2, ATP6V1B1, ATP8B1, BACE1, BARHL1, CABP2, CACNA1D, CACNB3, CDC14A, CDH23, CHD7, CHRNA10, CHRNA9, CHRNB2, CLIC5, CLRN1, CNTN5, COL11A1, COL11A2, COL1A1, COL2A1, COL4A3, CRYM, CXCL12, DCDC2, DRGX, EML2, EPYC, ESPN, ESPNL, EYA1, EYA4, FBXO11, FGFR1, FYN, GABRA5, GABRB2, GABRB3, GJB6, GPX1, GRM7, HEXB, HOMER2, HPN, HTR2A, ICAM1, ITGA2, KCNE1, KCNK4, KCNQ1, KCNQ4, LHFPL5, LOXHD1, L…
GO:0014068	positive regulation of phosphatidylinositol 3-kinase signaling	84	0.001	0.883	AGT, ANGPT1, BECN1, CD28, DCN, ERBB3, ERBB4, F2, FGFR1, FGR, FLT1, FLT3, FSHR, FYN, GAB1, HCLS1, HCST, HGF, IGF1, IGF1R, INS, INSR, IRS2, KDR, LYN, MAZ, MUSK, MYOC, NCF1, NEDD4, NKX3-1, NTRK1, NTRK2, NTRK3, OSM, PDGFA, PDGFB, PDGFC, PDGFD, PDGFRA, PDGFRB, PIK3AP1, PIK3CA, PIK3CB, PIK3CD, PIK3CG, PIK3R1, PIK3R5, PLXNB1, PPARD, PRR5, PRR5L, PTK2, PTPN6, RELN, RGL2, ROR1, ROR2, SELP, SEMA4D, SERPINA…
GO:0045666	positive regulation of neuron differentiation	357	0.001	0.944	ABL2, ACTR2, ADNP, AGT, ALK, ANAPC2, ANKRD1, ANKRD27, APBB1, APOE, ARHGAP35, ARHGEF2, ATP8A2, AVIL, BAIAP2, BCL2, BDNF, BEND6, BMP4, BMP5, BMP6, BMP7, BRINP1, BRINP2, BRINP3, CACNG7, CAMK1, CAMK1D, CAMK2B, CAPRIN1, CBFA2T2, CDH4, CDON, CFLAR, CHODL, CNR1, CNTN1, COBL, CPEB3, CPNE5, CPNE6, CPNE9, CRABP2, CREB3L2, CRTC1, CSNK1D, CSNK1E, CTTN, CUL7, CUX1, CUX2, CXCL12, CYB5D2, DAB1, DAB2IP, DBN1, DB…
GO:0022409	positive regulation of cell-cell adhesion	246	0.001	0.988	ADA, ADAM19, ADAM8, AGER, AKT1, ALOX15, ANK3, AP3D1, BAD, BCL10, BMP7, BTLA, CARD11, CAV1, CBFB, CCDC88B, CCR2, CD160, CD209, CD27, CD274, CD276, CD28, CD3E, CD44, CD5, CD55, CD6, CD70, CD80, CD81, CD86, CDC42, CEACAM6, CORO1A, CSK, CTLA4, CXCL13, CYLD, DMTN, DOCK8, DPP4, DUSP10, EBI3, EFNB2, EFNB3, EGR3, ELANE, ETS1, FADD, FAM49B, FGA, FGB, FGG, FLOT1, FLOT2, FYN, GATA3, GCNT2, GLI2, GLI3, GPAM,…
GO:0072001	renal system development	264	0.002	0.993	ACE, ACTA2, ACVR2B, ADAMTS16, ADIPOQ, AGT, AGTR1, AKR1B1, ALDH1A2, ANGPT1, ANGPT2, APAF1, AQP2, ARID5B, ARL3, ASS1, BAG6, BASP1, BCL2, BCL2L11, BMP4, BMP6, BMP7, BMPER, CASP9, CD34, CDKN1C, CENPF, CEP290, CEP55, COL4A1, COL4A3, COL4A4, CRLF1, CTNNB1, CTNNBIP1, CXCR2, DACT2, DCHS1, DCN, DLG1, DLG5, EFNB2, EMX2, ENPEP, EYA1, FADD, FAT4, FBN1, FGF2, FGF8, FGFR1, FGFR2, FOXF1, FOXJ1, FRAS1, GATA3, GC…
GO:0097503	sialylation	20	0.002	0.115	ST3GAL1, ST3GAL2, ST3GAL3, ST3GAL4, ST3GAL5, ST3GAL6, ST6GAL1, ST6GAL2, ST6GALNAC1, ST6GALNAC2, ST6GALNAC3, ST6GALNAC4, ST6GALNAC5, ST6GALNAC6, ST8SIA1, ST8SIA2, ST8SIA3, ST8SIA4, ST8SIA5, ST8SIA6
GO:0050803	regulation of synapse structure or activity	228	0.002	0.943	ABHD17A, ABHD17C, ABI2, ABL1, ACTR2, ADAM10, ADNP, AGRN, AMIGO3, ANAPC2, APOE, APP, ARC, ARHGAP22, ARHGAP33, ARHGAP44, ARHGEF15, ASIC2, BAIAP2, BDNF, CAMK1, CAMK2B, CAMKV, CAPRIN1, CBLN1, CBLN2, CDC20, CDC42, CDH2, CDH8, CDK5R1, CHRNB2, CLSTN1, CLSTN2, CLSTN3, COLQ, CRIPT, CRKL, CTNNA2, CTTN, CTTNBP2, CUX2, DAB2IP, DBN1, DBNL, DCTN1, DGKB, DISC1, DLG5, DMPK, DNM1, DNM1L, DNM2, DNM3, DRD2, EEF2K, …
GO:0019935	cyclic-nucleotide-mediated signaling	163	0.002	0.932	ABCA1, ADCY1, ADCY2, ADCY3, ADCY4, ADCY5, ADCY6, ADCY7, ADCY9, ADCYAP1R1, ADNP, ADORA2A, ADRA1A, ADRA1B, ADRA1D, ADRB3, AHR, AKAP13, AKAP6, APOE, AQP1, CALCA, CALCB, CALCR, CALCRL, CD36, CHGA, CRHR1, CXCL11, DEFB1, DGKQ, DRD2, DRD3, DRD5, EDNRB, EPHA5, FSHR, GALR1, GCG, GHRH, GHRHR, GLP1R, GNA13, GNAI2, GNAL, GNAQ, GNAS, GNB1, GNG2, GPHB5, GPR26, GPR78, GUCA2B, HTR2B, HTR5A, IAPP, KCNC2, KSR1, LG…
GO:0003012	muscle system process	290	0.002	0.966	ACTA2, ACTC1, ACTG2, ACTN2, ACTN3, ADORA1, ADRA1A, AGT, AKAP13, ALDOA, ANK2, ANKRD2, ARHGEF11, ATP1A1, ATP1A2, ATP2A1, ATP2A2, ATP2B4, ATP8A2, BBS2, BDKRB2, CACNA1C, CACNA1D, CACNA1G, CACNA1H, CACNA2D1, CACNB2, CALD1, CAMK2D, CAMTA2, CASQ2, CAV3, CD38, CFLAR, CHGA, CHRM3, CHRNA1, CHRNB2, CHRNB4, CHRND, CHRNE, CHRNG, CKMT2, CLCN1, COL4A3BP, CRYAB, CSRP3, DLG1, DMPK, DRD2, DTNA, DYSF, EDN3, EDNRB, …
GO:0010976	positive regulation of neuron projection development	276	0.002	0.946	ABL2, ACTR2, ADNP, AGT, ALK, ANAPC2, ANKRD1, ANKRD27, APBB1, APOE, ARHGAP35, ATP8A2, AVIL, BAIAP2, BDNF, BMP5, BMP7, CACNG7, CAMK1, CAMK1D, CAMK2B, CAPRIN1, CBFA2T2, CDH4, CFLAR, CHODL, CNR1, CNTN1, COBL, CPEB3, CPNE5, CPNE6, CPNE9, CRABP2, CREB3L2, CRTC1, CTTN, CUL7, CUX1, CUX2, CXCL12, DAB2IP, DBN1, DBNL, DDX56, DISC1, DLG4, DLG5, DNM1L, DPYSL3, DSCAM, DVL2, DVL3, EEF2K, EFNA5, FBXO31, FBXO38, …
GO:0001505	regulation of neurotransmitter levels	345	0.002	0.988	AASDH, ABAT, ACHE, ACP5, ADCY1, ADORA2A, ADRA1A, AGT, AGXT, AGXT2, AKT1, ALDH5A1, ALDH9A1, AMT, APBA1, APBA2, ASIC1, ASS1, ATP1A2, ATP2A2, ATP2B4, BACE1, BAIAP3, BCHE, BRSK1, BTBD9, CACNA1B, CACNA1D, CACNB2, CADPS, CADPS2, CAMK2A, CAV1, CD34, CD36, CHAT, CHKA, CHRM2, CHRNA3, CHRNA6, CHRNB2, CHRNB3, CHRNB4, CLN8, CLU, CNR1, COLQ, COMT, CPLX1, CPLX2, CPLX3, CPLX4, CPS1, CTBP2, CX3CR1, CYP1B1, DAGLA…
GO:0060485	mesenchyme development	207	0.002	0.991	ACTA2, ACTC1, ACTG2, ACVR1, ACVRL1, ADAM15, AKNAD1, ALDH1A2, AMH, BASP1, BCL2, BMP4, BMP5, BMP7, BNC2, CORO1C, CRELD1, CTNNB1, CUL7, CYP26C1, DCHS1, DDX5, DLG5, EDN3, EDNRB, ENG, ERBB3, ERBB4, FAM172A, FBXL17, FGF8, FGFR1, FGFR2, FN1, FOLR1, FOXF1, FOXF2, FOXH1, FRZB, GATA4, GDNF, GSK3B, HAND2, HEY1, HEY2, HEYL, HGF, HIF1A, HMGA2, HTR2B, JAG1, KBTBD8, KITLG, LAMA5, LEF1, LIMS1, LOXL2, LOXL3, LRP6…
GO:0050807	regulation of synapse organization	218	0.002	0.94	ABHD17A, ABHD17C, ABI2, ABL1, ACTR2, ADAM10, ADNP, AGRN, AMIGO3, ANAPC2, APOE, APP, ARC, ARHGAP22, ARHGAP33, ARHGAP44, ARHGEF15, ASIC2, BAIAP2, BDNF, CAMK1, CAMK2B, CAMKV, CAPRIN1, CBLN1, CBLN2, CDC20, CDC42, CDH2, CDH8, CDK5R1, CHRNB2, CLSTN1, CLSTN2, CLSTN3, COLQ, CRIPT, CRKL, CTNNA2, CTTN, CTTNBP2, CUX2, DAB2IP, DBN1, DBNL, DCTN1, DGKB, DISC1, DLG5, DMPK, DNM1L, DNM3, DRD2, EEF2K, EFNA5, EIF4G…
GO:0001667	ameboidal-type cell migration	156	0.002	0.973	ABL1, ACVR1, ADTRP, AKT1, AMOTL1, AMOTL2, ANLN, ARID5B, CDH13, CLEC14A, CORO1B, CORO1C, CRB2, CXCL13, CYP1B1, DPP4, EDN3, EDNRB, EFNB2, EGR3, EMP2, ERBB4, FAP, FAT2, FGF2, FGF8, FN1, FOLR1, GDNF, GIPC1, GPLD1, GPX1, GREM1, HAND2, HIF1A, HTR2B, ITGA4, ITGB2, KANK1, KANK2, KDR, KITLG, KRT2, LAMA5, LGALS8, LOXL2, MEGF8, MESP1, MMRN2, MYH9, NODAL, NOS3, NR4A1, NRP2, OVOL2, P2RY12, PAFAH1B1, PAXIP1, P…
GO:0035249	synaptic transmission, glutamatergic	37	0.002	0.748	ADORA2A, ALS2, CDH8, CDHR3, CLSTN3, CNIH2, CNIH3, GRIA1, GRIA2, GRIA4, GRID1, GRID2, GRIK1, GRIK2, GRIK3, GRIK4, GRIK5, GRIN1, GRIN2A, GRIN2B, GRIN2D, GRIN3A, GRIN3B, NAPA, NAPB, NF1, P2RX1, SHC3, SLC17A7, SLC1A4, UNC13A, UNC13B, UNC13C
GO:0035418	protein localization to synapse	48	0.002	0.857	ADAM22, ARHGAP44, ASIC2, BAIAP2, BSN, CACNG7, CLSTN1, CPLX1, DLG1, DLG2, DLG4, GRIN1, GRIN2A, GRIP1, GRIP2, KIF5A, KIF5C, LGI1, LRRC1, LRRC7, LRRTM1, MAP1A, MAPK10, MAPK8IP3, MPP4, NLGN1, NLGN2, NRXN1, NRXN2, NSG1, PCLO, RAB11A, RAB27B, RAB8A, RAPSN, SHANK1, SNAP25, SNAP47, STX1B, STX3, TERF2
GO:1904062	regulation of cation transmembrane transport	333	0.003	0.983	ABL1, ACTN2, ACTN4, AGT, AHNAK, AKAP6, AKAP9, ANK2, ANK3, APLNR, APP, ARC, ATG5, ATP1A2, ATP1B3, ATP2A1, ATP2B4, BIN1, BPIFA1, CAB39, CACNA1C, CACNA1D, CACNA2D1, CACNB1, CACNB2, CACNB3, CACNB4, CACNG1, CACNG2, CACNG3, CACNG4, CACNG5, CACNG7, CACNG8, CALCR, CAMK2D, CAPN3, CASQ1, CASQ2, CAV1, CAV3, CCR2, CD19, CHD7, CHP1, CNIH2, CNIH3, CNKSR3, COMMD1, CORO1A, CRH, CRHBP, CRHR1, CXCL11, DAPK1, DHRS7…
GO:0050808	synapse organization	266	0.003	0.935	ACHE, ACTB, ACTBL2, ACTG1, ACTN1, ADAM10, ADD2, AGRN, ALS2, ANK3, APOE, APP, ARC, ARHGAP39, ARHGAP44, BAIAP2, BDNF, BSN, C1QA, C3, C5AR1, CACNA2D2, CACNB1, CACNB2, CACNB3, CACNB4, CACNG2, CAST, CDC42, CDH1, CDH2, CHRNA1, CHRNA7, CLSTN3, CNTN2, CNTN5, COL4A1, COLQ, CRKL, CTBP2, CTNNA2, CTNNB1, CTNND2, CTTN, CX3CR1, DBN1, DBNL, DCTN1, DLG1, DLG2, DLG4, DLGAP3, DNER, DNM3, DOCK10, DRD2, DSCAM, EFNA5…
GO:1900274	regulation of phospholipase C activity	44	0.003	0.842	ABL1, ABL2, ADCYAP1R1, ADRA1A, AGT, ANG, AVPR1A, AVPR1B, BDNF, BICD1, C5AR1, EGFR, ESR1, FGF2, FGFR1, FLT1, GNA15, GNAQ, GPR55, HRAS, HTR2A, HTR2B, ITK, LPAR1, NTF4, NTRK2, NTRK3, P2RY12, P2RY6, PDGFRA, PDGFRB, PLCB2, PLCG1, PTAFR, RASGRP1, RASGRP4, S1PR4, SELE
GO:0099601	regulation of neurotransmitter receptor activity	71	0.003	0.843	ACTN2, AKAP9, APP, ARC, CACNG2, CACNG3, CACNG4, CACNG5, CACNG7, CACNG8, CCR2, CNIH2, CNIH3, CRH, CRHBP, DAPK1, DLG1, DLG2, DLG4, EPHB2, GRIA1, GRIA2, GRIA4, GRIN1, GRIN2A, GRIN2B, GSG1L, HOMER1, IFNG, LRRC7, LYNX1, LYPD6B, MAPK8IP2, MINK1, NETO1, NETO2, NLGN1, NLGN2, NPTX1, NPTX2, NPTXR, OPRM1, PINK1, PPARGC1A, PSCA, PTK2B, RASGRF1, RELN, RGS9, SHANK1, SHANK2, SHANK3, SHISA6, SHISA7, SHISA9, SLUR…
GO:0003015	heart process	99	0.003	0.998	ACE, ACTC1, AKAP13, ANK2, ATG5, ATP1A1, ATP1A2, CACNA1C, CACNA1D, CACNA1G, CACNA2D1, CACNB2, CAMK2D, CASQ2, CAV1, CAV3, CDC42, CHGA, CSRP3, DNM1L, FGF12, FYN, GAA, GJA1, GPX1, KCND3, KCNE1, KCNE2, KCNE4, KCNH2, KCNJ2, KCNJ3, KCNJ5, KCNN2, KCNQ1, MAP2K3, MIR1-1, MTOR, MYH6, MYH7, MYL1, MYL2, MYL3, MYL4, MYLK2, NEDD4L, NOX4, PDE4D, PIK3CA, PPCS, PPP1R13L, RAMP3, RYR2, SCN1A, SCN1B, SCN2B, SCN3B, SC…
GO:0031032	actomyosin structure organization	105	0.003	0.827	ACTC1, ACTG1, ACTN2, ANKRD1, ANLN, ARRB1, CAPN3, CAPN9, CASQ1, CASQ2, CDC42BPB, CDC42BPG, CFLAR, CNN1, CNN2, CNN3, CSRP1, CSRP3, ELN, EPB41, EPB41L1, EPB41L2, EPB41L4A, EPB41L4B, FAM171A1, FHOD3, FRMD5, FRMD6, ITGB5, KCTD13, KIF23, LDB3, LIMCH1, LMOD1, LMOD3, LURAP1, MEF2A, MYH11, MYH14, MYH3, MYH6, MYH9, MYL2, MYLK3, MYO18A, MYOM2, MYOM3, MYOZ1, MYOZ2, MYPN, NEB, NEBL, NRAP, OBSCN, OBSL1, PDCD10…
GO:0007605	sensory perception of sound	143	0.003	0.821	ASIC2, ATP2B2, ATP6V1B1, ATP8B1, BARHL1, CABP2, CACNA1D, CDC14A, CDH23, CHD7, CHRNA10, CHRNA9, CHRNB2, CLIC5, CLRN1, CNTN5, COL11A1, COL11A2, COL1A1, COL2A1, COL4A3, CRYM, DCDC2, EML2, EPYC, ESPN, ESPNL, EYA1, EYA4, FBXO11, FGFR1, GABRA5, GABRB2, GABRB3, GJB6, GPX1, GRM7, HEXB, HOMER2, HPN, ICAM1, KCNE1, KCNQ1, KCNQ4, LHFPL5, LOXHD1, LRP2, LRTOMT, MBP, MYH14, MYO15A, MYO1A, MYO3A, MYO3B, MYO6, MY…
GO:0010107	potassium ion import	40	0.003	0.704	ABCC9, ATP12A, ATP1A1, ATP1A2, ATP1A3, ATP1A4, ATP1B3, ATP4A, FXYD2, HCN2, HCN4, KCNE2, KCNH2, KCNJ1, KCNJ10, KCNJ11, KCNJ12, KCNJ14, KCNJ15, KCNJ16, KCNJ2, KCNJ3, KCNJ5, KCNJ6, KCNJ9, KCNK5, KCNK9, SLC12A1, SLC12A3, SLC12A4, SLC12A5, SLC12A6, SLC12A7, SLC12A8, SLC12A9
GO:1990573	potassium ion import across plasma membrane	40	0.003	0.704	ABCC9, ATP12A, ATP1A1, ATP1A2, ATP1A3, ATP1A4, ATP1B3, ATP4A, FXYD2, HCN2, HCN4, KCNE2, KCNH2, KCNJ1, KCNJ10, KCNJ11, KCNJ12, KCNJ14, KCNJ15, KCNJ16, KCNJ2, KCNJ3, KCNJ5, KCNJ6, KCNJ9, KCNK5, KCNK9, SLC12A1, SLC12A3, SLC12A4, SLC12A5, SLC12A6, SLC12A7, SLC12A8, SLC12A9
GO:0051056	regulation of small GTPase mediated signal transduction	321	0.003	0.707	A2M, ABCA1, ABL1, ABL2, ABR, ABRA, ADCYAP1R1, ADRA1A, AKAP13, ALS2, APOC3, APOE, ARAP1, ARAP3, ARFGAP1, ARFGEF1, ARFGEF2, ARHGAP1, ARHGAP10, ARHGAP12, ARHGAP15, ARHGAP19, ARHGAP20, ARHGAP21, ARHGAP22, ARHGAP24, ARHGAP25, ARHGAP26, ARHGAP28, ARHGAP29, ARHGAP31, ARHGAP33, ARHGAP35, ARHGAP39, ARHGAP40, ARHGAP42, ARHGAP44, ARHGAP8, ARHGAP9, ARHGDIG, ARHGEF10, ARHGEF10L, ARHGEF11, ARHGEF12, ARHGEF15, …
GO:0048562	embryonic organ morphogenesis	275	0.003	0.977	ABR, ACVR1, ALDH1A3, ALX3, ALX4, ARID1A, ATP6V1B1, ATP8A2, BBS5, BBS7, BCR, BMP4, BMP7, C2CD3, CCDC40, CELSR1, CEP290, CHD7, CHRNA10, CHRNA9, CHST11, CLRN1, COL11A1, COL2A1, CRB2, CTHRC1, CTNNB1, DLG1, DSCAML1, DVL2, EFEMP1, EIF4A3, ENG, EPHA2, EPHB2, EYA1, FBN1, FBN2, FGF8, FGFR1, FGFR2, FOLR1, FOXE1, FOXF1, FOXF2, FOXH1, FOXI1, FOXN4, FRS2, FRZB, FZD3, FZD5, FZD6, GATA3, GATA4, GJB6, GLI1, GLI2…
GO:0048638	regulation of developmental growth	328	0.004	0.985	ABL1, ACTN3, ADNP, AGR2, AGRN, AKAP6, AKT1, ANAPC2, APOE, APP, ATP8A2, BARHL2, BASP1, BBS2, BCL11A, BCL2, BCL2L11, BDNF, BMP4, CACNA2D2, CACNG7, CAPN3, CARM1, CAV3, CCNB1, CDH4, CDK1, CDK4, CDK5R1, CDKN1A, CHD7, COLQ, CPNE5, CPNE6, CPNE9, CRABP2, CREB1, CTDP1, CTTN, CXCL12, DBN1, DBNL, DCC, DDX39B, DISC1, DNM2, DRAXIN, DRD2, DRD3, DSCAM, DUSP10, EFNA5, ERBB4, EZR, FGF2, FGF20, FGF8, FGFR1, FGFR2,…
GO:0048762	mesenchymal cell differentiation	145	0.004	0.992	ACVR1, ACVRL1, ADAM15, AKNAD1, ALDH1A2, BCL2, BMP4, BMP7, CORO1C, CTNNB1, CUL7, CYP26C1, DDX5, DLG5, EDN3, EDNRB, ENG, ERBB4, FAM172A, FBXL17, FGF8, FGFR1, FGFR2, FN1, FOLR1, FOXF2, FRZB, GDNF, GSK3B, HAND2, HEY1, HEY2, HEYL, HGF, HIF1A, HMGA2, HTR2B, JAG1, KBTBD8, KITLG, LAMA5, LEF1, LIMS1, LOXL2, LOXL3, LRP6, MAPK1, MSX1, NOTCH1, NRG1, NRP2, OLFM1, OSR1, OVOL2, PAX2, PDCD4, PDCD6, PEF1, PHACTR4…
GO:0006865	amino acid transport	113	0.004	0.93	APBA1, CLN8, CPLX1, CTNS, GIPC1, GJA1, GLS, GRM2, KCNJ10, LRRC8D, LRRC8E, NF1, NFE2L1, NFKBIE, NTRK2, NTSR1, OCA2, PDPN, PPFIA1, PPFIA2, PPFIA3, PPFIA4, RIMS1, SFXN2, SFXN5, SH3BP4, SLC15A4, SLC16A10, SLC16A12, SLC17A7, SLC1A1, SLC1A2, SLC1A3, SLC1A4, SLC1A5, SLC1A6, SLC1A7, SLC25A12, SLC25A13, SLC25A18, SLC25A2, SLC25A29, SLC36A1, SLC36A2, SLC36A3, SLC38A1, SLC38A10, SLC38A2, SLC38A3, SLC38A4, S…
GO:0016358	dendrite development	104	0.004	0.938	ABI1, ACTL6B, AGRN, APP, ARC, ARID1B, BAIAP2, BMP7, BTBD3, CAMK2A, CD3E, CDC42, CELSR2, CHRNA7, CRKL, CTNNA2, CTNND2, DAB1, DCDC2, DCLK1, DLG4, DOCK10, DSCAM, DTNBP1, EGFLAM, EPHB1, EPHB2, FARP1, FLRT1, FYN, GHRL, GRIN3A, GRIP1, HDAC2, IGSF9, KIDINS220, KLF7, KLHL1, LAMC2, LST1, MAP1A, MAP1B, MAP1S, MAP2, MAP6, MAPK8IP2, MATN2, MEF2A, MINK1, NCK2, NTN1, NTN3, NTN5, PAK2, PHACTR1, PICALM, PREX2, P…
GO:0016339	calcium-dependent cell-cell adhesion via plasma membrane cell adhesion molecules	43	0.004	0.00467	ARVCF, ATP2C1, CDH1, CDH10, CDH11, CDH13, CDH15, CDH16, CDH17, CDH18, CDH19, CDH2, CDH22, CDH23, CDH26, CDH3, CDH4, CDH5, CDH6, CDH7, CDH8, CDHR3, DCHS1, NLGN1, PCDH12, PCDHB11, PCDHB14, PCDHB2, PCDHB3, PCDHB4, PCDHB5, PCDHB6, PCDHB9, PCDHGB4, PCDHGC3, SELL, SELP
GO:0002429	immune response-activating cell surface receptor signaling pathway	295	0.004	0.912	ABI1, ABL1, ACTB, ACTG1, ACTR2, ARPC1B, ARPC2, ARPC3, ARPC4, ARPC5, BAG6, BAIAP2, BCAR1, BCL10, BCL2, BLK, BTN3A2, BTNL2, BTNL8, BTNL9, C3AR1, C5AR1, C5AR2, CACNB3, CARD11, CD19, CD209, CD247, CD276, CD28, CD38, CD3D, CD3E, CD3G, CD79A, CD79B, CDC42, CLEC10A, CLEC4A, CLEC4C, CLEC4E, CMKLR1, CR1, CR2, CREBBP, CRKL, CSK, CTLA4, CUL1, CYFIP2, DENND1B, DOCK1, EIF2B1, EIF2B3, EIF2B5, ELMO1, ELMO2, ERM…
GO:0048705	skeletal system morphogenesis	222	0.004	0.938	ACAN, ACP5, ACVR2B, ALX3, ALX4, ANKRD11, ANXA6, ARID5B, AXIN2, BMP1, BMP4, BMP6, BMP7, BMPR1B, CARM1, CDX1, CHST11, CHSY1, COL11A1, COL12A1, COL13A1, COL14A1, COL1A1, COL20A1, COL27A1, COL2A1, COL6A1, COL6A2, COL6A3, COL7A1, CSGALNACT1, CSRNP1, CTNNB1, DLG1, DSCAML1, EIF4A3, EYA1, FBN2, FGF18, FGF4, FGF6, FGFR1, FGFR2, FGFR3, FGR, FOXN3, FREM1, GLI3, GNAS, GRHL2, HHIP, HOXA11, HOXA2, HOXA3, HOXA4…
GO:0016055	Wnt signaling pathway	329	0.004	0.915	AES, AGO1, AGO2, AGO3, AGO4, AMER2, AMER3, AMOTL1, AMOTL2, AP2A2, AP2B1, AP2S1, APC, APC2, APCDD1, ARHGEF19, ARRB2, AXIN1, AXIN2, BCL9, BRD7, C12orf43, CAMK2A, CAV1, CCDC88C, CCND1, CCNY, CDC42, CDH3, CDK14, CELA1, CELSR1, CELSR2, CPE, CPZ, CSNK1A1, CSNK1A1L, CSNK1D, CSNK1E, CSNK1G2, CSNK2A1, CSNK2B, CTHRC1, CTNNB1, CTNNBIP1, CTNND1, CTNND2, CUL1, CYLD, DAAM1, DAAM2, DACT3, DDB1, DISC1, DIXDC1, D…
GO:0198738	cell-cell signaling by wnt	329	0.004	0.915	AES, AGO1, AGO2, AGO3, AGO4, AMER2, AMER3, AMOTL1, AMOTL2, AP2A2, AP2B1, AP2S1, APC, APC2, APCDD1, ARHGEF19, ARRB2, AXIN1, AXIN2, BCL9, BRD7, C12orf43, CAMK2A, CAV1, CCDC88C, CCND1, CCNY, CDC42, CDH3, CDK14, CELA1, CELSR1, CELSR2, CPE, CPZ, CSNK1A1, CSNK1A1L, CSNK1D, CSNK1E, CSNK1G2, CSNK2A1, CSNK2B, CTHRC1, CTNNB1, CTNNBIP1, CTNND1, CTNND2, CUL1, CYLD, DAAM1, DAAM2, DACT3, DDB1, DISC1, DIXDC1, D…
GO:0030516	regulation of axon extension	91	0.005	0.961	ABL1, ADNP, ANAPC2, APOE, BARHL2, CDH4, CDK5R1, CTTN, CXCL12, DBN1, DBNL, DISC1, DNM2, DRAXIN, DSCAM, FN1, GSK3B, HCLS1, IFRD1, ISLR2, LIMK1, LRP1, MAG, MAP1B, MAP2, MAP3K13, MAPT, MEGF8, MT3, NDEL1, NKX6-1, NRCAM, NTN1, NTRK3, OLFM1, PAFAH1B1, PAK1, PLXNA4, POU4F2, PTPRS, RAB11A, RNF6, RUFY3, SEMA3A, SEMA3B, SEMA3C, SEMA3D, SEMA3E, SEMA3F, SEMA3G, SEMA4A, SEMA4B, SEMA4C, SEMA4D, SEMA4F, SEMA4G, …
GO:0098656	anion transmembrane transport	254	0.005	0.918	ABCC1, ADAMTS8, ANKH, ANO1, ANO10, ANO2, ANO3, ANO4, ANO5, ANO7, ANO8, ANO9, AQP9, BEST1, BEST2, BEST4, CASR, CFTR, CLCA1, CLCA2, CLCA4, CLCC1, CLCN1, CLCN2, CLCN3, CLCN6, CLCN7, CLCNKA, CLIC1, CLIC5, CLIC6, CLN8, CPT1A, FOLR1, FXYD1, GABRA1, GABRA4, GABRA5, GABRA6, GABRB1, GABRB2, GABRB3, GABRD, GABRG2, GABRG3, GABRR1, GABRR2, GABRR3, GJA1, GLRA3, KCNJ10, LRP2, LRRC8B, LRRC8D, LRRC8E, MPC1, NTSR…
GO:0043583	ear development	213	0.005	0.967	ABR, ADAM10, ALDH1A3, ATG5, ATP6V1B1, ATP8A2, ATP8B1, BCL2, BCL2L11, BCR, BMP4, BMP5, BMPER, C1QTNF5, CCM2, CDH23, CELSR1, CEP290, CHD7, CHRNA10, CHRNA9, CLRN1, COL11A1, COL2A1, CTHRC1, CYTL1, DCHS1, DDR1, DVL2, ECE1, EPHB2, ESRRB, EYA1, FAT4, FGF20, FGF8, FGFR1, FGFR2, FOXI1, FREM2, FRZB, FZD3, FZD6, GABRA5, GABRB2, GABRB3, GATA3, GJB6, GLI2, GLI3, GRHL3, HESX1, HEY2, HMX2, HOXA2, HPCA, HPN, IFT…
GO:0007187	G protein-coupled receptor signaling pathway, coupled to cyclic nucleotide second messenger	232	0.005	0.919	ABCA1, ADCY1, ADCY2, ADCY3, ADCY4, ADCY5, ADCY6, ADCY7, ADCY9, ADORA1, ADORA2A, ADRA1A, ADRA1B, ADRA1D, ADRB3, AGT, AKAP12, AKAP13, AKAP5, CACNA1D, CALCA, CALCB, CALCR, CALCRL, CASR, CCR3, CHGA, CHRM1, CHRM2, CHRM3, CHRM4, CHRM5, CNR1, CNR2, CRHR1, CRHR2, CXCL11, DRD2, DRD3, DRD5, FFAR3, FPR1, FPR2, FSHR, GABBR1, GALR1, GCG, GHRH, GHRHR, GLP1R, GLP2R, GNA11, GNA12, GNA13, GNA14, GNA15, GNAI2, GNA…
GO:2001257	regulation of cation channel activity	177	0.005	0.982	ACTN2, AHNAK, AKAP6, ANK2, ANK3, APP, ARC, CACNA2D1, CACNB1, CACNB2, CACNB3, CACNB4, CACNG2, CACNG3, CACNG4, CACNG5, CACNG7, CACNG8, CAMK2D, CASQ1, CASQ2, CAV1, CCR2, CNIH2, CNIH3, CRH, CRHBP, CRHR1, DAPK1, DLG1, DLG2, DLG4, DRD2, DRD3, DYSF, EHD3, EPHB2, FGF12, FGF14, FKBP1A, FKBP1B, GNB5, GPR35, GRIA1, GRIA2, GRIA4, GRIN1, GRIN2A, GRIN2B, GSG1L, GSTM2, GSTO1, HAP1, HOMER1, HPCA, HRC, HTT, IFNG,…
GO:0048738	cardiac muscle tissue development	160	0.005	0.996	ACTC1, ACTN2, ACVR1, ADAMTS9, ADRA1A, AGT, AKAP13, ALDH1A2, ALPK2, ALPK3, ANKRD1, ARID1A, ATG5, BMP4, BMP5, BMP7, BVES, CACYBP, CAV3, CBY1, CCM2L, CCNB1, CDC42, CDK1, CHD7, COL11A1, CSRP3, CXADR, ENG, FGFR2, FHL2, FHOD3, FKBP1A, FOXH1, GATA4, HEY2, KDM6B, LRP2, LRRC10, MAML1, MAP2K4, MED1, MEF2A, MESP1, MIR23A, MTOR, MYH11, MYH6, MYH7, MYL2, MYL3, MYLK2, MYLK3, MYO18B, MYOCD, MYOM2, MYOM3, NDRG4,…
GO:0007517	muscle organ development	280	0.005	0.919	ACHE, ACTC1, ADARB1, ALX4, ANKRD1, ANKRD2, ARID5B, ASB2, ASS1, ATF3, BASP1, BCL9, BIN3, BMP4, BTG2, BVES, CACNA1H, CAPN3, CASQ1, CAV1, CAV2, CAV3, CCM2L, CDON, CENPF, CFLAR, CHD7, CHKB, CHODL, CHRNA1, CHRND, CNTFR, COL11A1, COL3A1, COL6A3, COPRS, CRYAB, CSRP3, CTF1, DCN, DISP1, DMRTA2, DNER, EEF2, EGR2, EGR3, EID2B, ELN, ENG, EVC, FGFR2, FGFRL1, FHL3, FKBP1A, FKTN, FLNB, FOXH1, FOXK1, FOXN2, FOXP…
GO:0009581	detection of external stimulus	117	0.005	0.92	ABCA4, ADORA1, AIPL1, ANO1, ANO3, ARRB1, ARRB2, ASIC2, ASIC3, ATP8A2, BACE1, BEST1, CABP4, CACNA2D4, CACNB3, CALCA, CAV3, CEP250, CHRNA10, CHRNA9, CNGB1, COL11A1, CSRP3, CXCL12, DRGX, EPHB1, EYS, FOXF1, FYN, GNA11, GNAQ, GNAT1, GNB1, GNGT1, GNGT2, GPR88, GRK1, GRM6, HPN, HTR2A, ITGA2, JUP, KCNK4, LHFPL5, MMP24, NOX3, NTRK1, NTSR1, OPN1SW, OPN3, OPN4, OPN5, OTOP1, PDE6A, PDE6B, PDE6C, PDE6G, PDZD7…
GO:1900449	regulation of glutamate receptor signaling pathway	62	0.006	0.861	ACTN2, APP, ARC, CACNG2, CACNG3, CACNG4, CACNG5, CACNG7, CACNG8, CCR2, CNIH2, CNIH3, CRH, CRHBP, DAPK1, DLG1, DLG2, DLG4, EPHB2, FYN, GRIA1, GRIA2, GRIA4, GRIN1, GRIN2A, GRIN2B, GSG1L, IFNG, LRRC7, MAPK8IP2, MINK1, NECAB2, NETO1, NETO2, NLGN1, NLGN2, OPRM1, PINK1, PPARGC1A, PTK2B, RASGRF1, RELN, RGS9, SHANK1, SHANK2, SHANK3, SHISA6, SHISA7, SHISA9, UNC13A
GO:0098739	import across plasma membrane	90	0.006	0.96	ABCC9, ATP12A, ATP1A1, ATP1A2, ATP1A3, ATP1A4, ATP1B3, ATP2B4, ATP4A, CACNA2D1, CLN8, FAM155A, FOLR1, FXYD2, HCN2, HCN4, KCNE2, KCNH2, KCNJ1, KCNJ10, KCNJ11, KCNJ12, KCNJ14, KCNJ15, KCNJ16, KCNJ2, KCNJ3, KCNJ5, KCNJ6, KCNJ9, KCNK5, KCNK9, LRP2, NTSR1, SLC12A1, SLC12A3, SLC12A4, SLC12A5, SLC12A6, SLC12A7, SLC12A8, SLC12A9, SLC19A1, SLC1A1, SLC1A2, SLC1A3, SLC1A5, SLC1A6, SLC2A5, SLC34A1, SLC39A10,…
GO:0071320	cellular response to cAMP	52	0.006	0.879	AANAT, ADIPOQ, AHR, AKAP6, AKAP9, APP, AQP1, AQP8, AQP9, ASS1, CFTR, CPS1, CRHBP, DMTN, EEF2K, EZR, GPD1, HCN1, HCN2, HCN3, HCN4, IGFBP5, INPP5K, ITPR2, KCNE1, KCNQ1, NOX4, PDE2A, PENK, PIK3CG, PKD2, PTAFR, RAP1A, RAPGEF1, RAPGEF2, RAPGEF3, SLC26A3, SLC5A5, SLC8A1, SLC8A3, STAR, STC1, WT1
GO:0044331	cell-cell adhesion mediated by cadherin	26	0.007	0.168	CDH1, CDH10, CDH11, CDH13, CDH15, CDH17, CDH18, CDH19, CDH2, CDH23, CDH26, CDH3, CDH4, CDH5, CDH6, CDH7, CDH8, CDHR2, CDHR3, CTNND1, FER, MMP24, PLEKHA7
GO:0048169	regulation of long-term neuronal synaptic plasticity	26	0.007	0.812	AGT, APP, CAMK2B, DLG4, DRD2, EPHB2, GRIK2, GRIN1, GRM5, HRAS, KCNJ10, KRAS, NETO1, NEURL1, NF1, NPTN, RAB11A, RAB5A, RAB8A, SHANK3, SNCA, SYNGAP1, SYNGR1, SYNPO
GO:0095500	acetylcholine receptor signaling pathway	26	0.007	0.716	AGRN, CDK5R1, CHRM1, CHRM2, CHRM3, CHRM4, CHRM5, CHRNA3, CHRNA7, CHRNB2, CRKL, GNA11, GNA15, GNAI2, GNAQ, GNB1, HRH3, HRH4, LY6G6D, LY6H, OPRM1, PLCB1, RGS10, RGS8
GO:1903831	signal transduction involved in cellular response to ammonium ion	26	0.007	0.716	AGRN, CDK5R1, CHRM1, CHRM2, CHRM3, CHRM4, CHRM5, CHRNA3, CHRNA7, CHRNB2, CRKL, GNA11, GNA15, GNAI2, GNAQ, GNB1, HRH3, HRH4, LY6G6D, LY6H, OPRM1, PLCB1, RGS10, RGS8
GO:0014047	glutamate secretion	30	0.007	0.781	APBA1, CPLX1, GIPC1, GJA1, GLS, GRM2, NF1, NTRK2, PPFIA1, PPFIA2, PPFIA3, PPFIA4, RIMS1, SLC17A7, SLC1A1, SLC1A2, SLC1A3, SLC1A6, SLC1A7, SLC38A2, SNAP25, STX1A, STXBP1, SYT1, TRPV1, UNC13B
GO:0048017	inositol lipid-mediated signaling	80	0.007	0.944	AKT1, C1QBP, CA8, CD160, CSF1R, ERBB3, EZR, FGFR1, GAB2, GATA3, GSN, HTR2A, HTR2B, IGF1, IGF1R, IRS2, KCNH1, LTK, MUC5AC, NCS1, NF1, NGF, NPR3, NTRK1, NYAP2, PDGFRA, PDGFRB, PEAR1, PI4KA, PIK3C2B, PIK3C2G, PIK3CA, PIK3CB, PIK3CD, PIK3CG, PIK3R1, PIK3R2, PIK3R5, PIRT, PITPNM2, PLCB1, PLCB2, PLCB3, PLCB4, PLCD1, PLCD4, PLCE1, PLCG1, PLCG2, PLCH1, PLCH2, PLCL1, PLCL2, PLCZ1, PLD1, PLD2, PLEKHA1, PRE…
GO:0060078	regulation of postsynaptic membrane potential	101	0.007	0.972	ADORA1, ADORA2A, AKT1, ARRB2, CHRM1, CHRNA1, CHRNA10, CHRNA2, CHRNA3, CHRNA6, CHRNA7, CHRNA9, CHRNB2, CHRNB3, CHRNB4, CHRND, CHRNE, CHRNG, DGKI, DRD2, FGF14, GABBR1, GABRA1, GABRA4, GABRA5, GABRA6, GABRB1, GABRB2, GABRB3, GABRD, GABRG2, GABRG3, GABRR1, GABRR2, GHRL, GLRA3, GRIA1, GRIA2, GRIA4, GRID1, GRID2, GRIK1, GRIK2, GRIK3, GRIK4, GRIK5, GRIN1, GRIN2A, GRIN2B, GRIN2D, GRIN3A, GRIN3B, GRM1, GR…
GO:0010863	positive regulation of phospholipase C activity	41	0.007	0.83	ABL2, ADCYAP1R1, ADRA1A, AGT, ANG, AVPR1A, AVPR1B, BDNF, C5AR1, EGFR, ESR1, FGF2, FGFR1, FLT1, GNA15, GNAQ, GPR55, HRAS, HTR2A, HTR2B, ITK, LPAR1, NTF4, NTRK2, NTRK3, P2RY12, P2RY6, PDGFRA, PDGFRB, PLCB2, PLCG1, PTAFR, RASGRP4, S1PR4, SELE
GO:0045165	cell fate commitment	235	0.007	0.98	ACVR1, APC, APC2, ARHGEF2, BARHL2, BCL11B, BCL2, BMP4, CDC42, CDON, CHD5, CTNNB1, CYLD, DBX1, DMRT3, DMRTA2, DSCAML1, EBF2, ERBB4, ETV2, EYA1, EYA2, FGF8, FGFR2, FKBP8, FOXN1, FOXN4, GAP43, GATA3, GBX1, GCM1, GDF7, GLI2, GLI3, HEY2, HOXA11, HOXA2, HOXC10, HOXD10, IFRD1, IL7, JAG1, JAG2, KDM6B, LATS1, LEO1, LHX3, LY9, MESP1, MGA, MITF, MNX1, MTOR, MYF5, MYF6, MYL2, MYOD1, MYOG, MYT1L, NANOG, NEURO…
GO:0048839	inner ear development	186	0.007	0.96	ABR, ADAM10, ALDH1A3, ATG5, ATP6V1B1, ATP8A2, ATP8B1, BCR, BMP4, BMPER, C1QTNF5, CCM2, CDH23, CELSR1, CEP290, CHD7, CHRNA10, CHRNA9, CLRN1, COL11A1, COL2A1, CTHRC1, CYTL1, DCHS1, DVL2, EPHB2, ESRRB, EYA1, FAT4, FGF20, FGF8, FGFR1, FGFR2, FOXI1, FREM2, FRZB, FZD3, FZD6, GABRA5, GABRB2, GABRB3, GATA3, GJB6, GLI2, GLI3, GRHL3, HESX1, HEY2, HMX2, HPCA, HPN, IFT27, INSIG1, ITGA8, JAG1, JAG2, KCNK2, KC…
GO:0055007	cardiac muscle cell differentiation	86	0.007	0.886	ACTC1, ACTN2, ACVR1, ADRA1A, AGT, AKAP13, ALPK2, ALPK3, ARID1A, ATG5, BMP4, BVES, CACYBP, CAV3, CBY1, CCNB1, CDK1, CSRP3, CXADR, FHL2, FHOD3, GATA4, HEY2, KDM6B, LRRC10, MAML1, MAP2K4, MEF2A, MESP1, MIR23A, MTOR, MYH11, MYH6, MYL2, MYLK3, MYO18B, MYOCD, MYOM2, MYOM3, NEB, NEBL, NKX2-6, NOX4, NRAP, NRG1, OBSL1, PDGFRA, PDGFRB, PROX1, RARA, RARB, RXRA, SGCB, SGCD, SLC8A1, SLC9A1, SORBS2, SOX6, TBX3…
GO:0001822	kidney development	251	0.007	0.995	ACE, ACTA2, ACVR2B, ADAMTS16, ADIPOQ, AGT, AGTR1, AKR1B1, ALDH1A2, ANGPT1, ANGPT2, APAF1, AQP2, ARID5B, ARL3, ASS1, BAG6, BASP1, BCL2, BCL2L11, BMP4, BMP6, BMP7, BMPER, CASP9, CD34, CDKN1C, CENPF, CEP290, COL4A3, COL4A4, CRLF1, CTNNB1, CTNNBIP1, CXCR2, DACT2, DCHS1, DCN, DLG1, DLG5, EFNB2, ENPEP, EYA1, FADD, FAT4, FBN1, FGF2, FGF8, FGFR1, FGFR2, FOXJ1, FRAS1, GATA3, GCNT1, GDNF, GLI2, GLI3, GLIS2…
GO:0060348	bone development	194	0.007	0.95	ABI1, ACP5, AKAP13, ANKRD11, ANXA6, ASXL1, AXIN2, BBX, BGLAP, BMP4, BMP6, BMPR1B, CARM1, CCDC154, CDX1, CHSY1, COL12A1, COL13A1, COL14A1, COL1A1, COL20A1, COL27A1, COL2A1, COL6A1, COL6A2, COL6A3, COL7A1, CSGALNACT1, CTC1, DCHS1, DYM, ENG, EPYC, FAM20C, FAT4, FGF18, FGF4, FGF8, FGFR2, FGFR3, FLI1, FOXN3, FOXP1, FREM1, GJA1, GLI3, GNAS, HOXA11, IFT172, IGF1, INPPL1, INSIG1, LRP5, LRP5L, LRP6, LRRC1…
GO:0032409	regulation of transporter activity	280	0.007	0.983	ABCB1, ACTB, ACTN2, ACTN4, AHCYL1, AHNAK, AKAP6, AKAP9, ANK2, ANK3, ANO9, APP, ARC, ATP1A2, ATP1B3, ATP2A1, BCL2, CAB39, CACNA1D, CACNA2D1, CACNB1, CACNB2, CACNB3, CACNB4, CACNG2, CACNG3, CACNG4, CACNG5, CACNG7, CACNG8, CAMK2D, CASQ1, CASQ2, CAV1, CAV3, CCR2, CFTR, CHP1, CNIH2, CNIH3, CNKSR3, CRH, CRHBP, CRHR1, CTTNBP2NL, DAPK1, DLG1, DLG2, DLG4, DNM2, DRD2, DRD3, DYSF, EHD3, EPHB2, FGF12, FGF14,…
GO:0055006	cardiac cell development	64	0.007	0.874	ACTC1, ACTN2, ADRA1A, AGT, AKAP13, ALPK2, ALPK3, ATG5, BVES, CAV3, CCNB1, CDK1, CSRP3, CXADR, FHL2, FHOD3, GATA4, HEY2, JAG1, LRRC10, MAML1, MAP2K4, MEF2A, MIR23A, MTOR, MYH11, MYH6, MYL2, MYLK3, MYO18B, MYOM2, MYOM3, NEB, NEBL, NKX2-6, NOTCH1, NRAP, OBSL1, PDCD4, PDGFRA, PDGFRB, PROX1, SGCB, SGCD, SLC8A1, SORBS2, TBX3, TCAP, TGFBR3, TTN, ZMPSTE24
GO:0009100	glycoprotein metabolic process	361	0.008	0.896	ACAN, ADAMTS12, ADAMTS13, ADAMTS9, ALG1, ALG14, ALG3, AMFR, ASGR1, ASGR2, B3GALNT1, B3GALT1, B3GALT4, B3GALT5, B3GALT6, B3GAT1, B3GAT3, B3GNT2, B3GNT4, B3GNT5, B3GNT6, B3GNT7, B4GALNT2, B4GALT1, B4GALT2, B4GALT3, B4GALT4, B4GALT5, B4GALT6, B4GALT7, BMPR1B, CANT1, CELA1, CHPF, CHPF2, CHST11, CHST13, CHST15, CHST3, CHST4, CHST8, CHST9, CHSY1, CHSY3, COG3, COG7, COL11A1, COL2A1, CSGALNACT1, CSPG4, C…
GO:1900273	positive regulation of long-term synaptic potentiation	21	0.008	0.782	ADCY1, ADORA2A, APP, CHRNA7, CREB1, CRTC1, DRD2, EIF2AK4, EPHB2, IGSF11, INS, LGMN, MME, NPTN, NRGN, RELN, SHANK3, SHISA7, SQSTM1, STAU1
GO:0022898	regulation of transmembrane transporter activity	266	0.008	0.985	ABCB1, ACTB, ACTN2, ACTN4, AHCYL1, AHNAK, AKAP6, AKAP9, ANK2, ANK3, ANO9, APP, ARC, ATP1A2, ATP1B3, ATP2A1, BCL2, CAB39, CACNA1D, CACNA2D1, CACNB1, CACNB2, CACNB3, CACNB4, CACNG2, CACNG3, CACNG4, CACNG5, CACNG7, CACNG8, CAMK2D, CASQ1, CASQ2, CAV1, CAV3, CCR2, CFTR, CHP1, CNIH2, CNIH3, CNKSR3, CRH, CRHBP, CRHR1, DAPK1, DLG1, DLG2, DLG4, DNM2, DRD2, DRD3, DYSF, EHD3, EPHB2, FGF12, FGF14, FKBP1A, FK…
GO:0006941	striated muscle contraction	106	0.008	0.98	ACTC1, ALDOA, ANK2, ARHGEF11, ATP1A1, ATP1A2, ATP2A2, ATP8A2, CACNA1C, CACNA1D, CACNA1G, CACNA2D1, CACNB2, CAMK2D, CASQ2, CAV3, CHRNA1, CHRND, CSRP3, DMPK, DTNA, EEF2, FGF12, GAA, GJA1, HOMER1, KCND3, KCNE1, KCNE2, KCNE4, KCNH2, KCNJ2, KCNJ3, KCNJ5, KCNN2, KCNQ1, LMOD3, MAP2K3, MB, MTOR, MYH14, MYH3, MYH6, MYH7, MYL1, MYL2, MYL3, MYL4, MYLK2, NEDD4L, NOS1, PGAM2, PIK3CA, PPP1R13L, RCSD1, RYR2, SC…
GO:0030048	actin filament-based movement	106	0.008	0.968	ACTC1, ACTN2, ACTN3, ACTN4, ANK2, ATP1A1, CACNA1C, CACNA1D, CACNA1G, CACNA2D1, CACNB2, CAMK2D, CAV3, EMP2, FGF12, FNBP1L, FRMD6, GJA1, KCND3, KCNE1, KCNE2, KCNE4, KCNH2, KCNJ2, KCNJ3, KCNJ5, KCNN2, KCNQ1, MYBPC1, MYBPC2, MYH14, MYH2, MYH3, MYH6, MYH7, MYH9, MYL1, MYL2, MYL3, MYL4, MYL6, MYO1B, MYO1C, MYO1E, MYO5A, MYO6, MYO7A, MYO9B, NEB, NEDD4L, PARVA, PDPN, RYR2, SCN1A, SCN1B, SCN2B, SCN3B, SCN…
GO:1902017	regulation of cilium assembly	76	0.008	0.186	ADAMTS16, ARHGAP35, ATG3, ATG5, ATMIN, CCDC88A, CDK10, CDKL1, CENPJ, CEP120, CEP97, CNTROB, CROCC, CYLD, DCDC2, DNM2, DZIP1, EVI5, EVI5L, HAP1, HTT, IFT140, KCTD17, MAK, MAP4, MAPK15, MARK4, MNS1, NOTO, ODF2L, RABEP2, SDCCAG8, SEPT9, SGSM3, SYNE2, TAPT1, TBC1D1, TBC1D10A, TBC1D10B, TBC1D10C, TBC1D14, TBC1D15, TBC1D16, TBC1D17, TBC1D19, TBC1D2, TBC1D21, TBC1D22A, TBC1D24, TBC1D5, TBC1D8, TBC1D9B, …
GO:0042472	inner ear morphogenesis	97	0.008	0.972	ABR, ALDH1A3, ATP6V1B1, ATP8A2, BCR, CELSR1, CEP290, CHD7, CHRNA10, CHRNA9, CLRN1, COL11A1, COL2A1, CTHRC1, DVL2, EPHB2, EYA1, FGF8, FGFR1, FGFR2, FOXI1, FRZB, FZD3, FZD6, GATA3, GLI2, GRHL3, HESX1, HMX2, HPN, INSIG1, ITGA8, KCNQ4, LHFPL5, LRIG3, MYO15A, MYO3A, MYO3B, MYO7A, NR4A3, NTN1, OTOP1, OTX1, PAX2, PAX8, PDZD7, POU4F3, PROX1, PRRX1, PTK7, ROR2, SIX1, SIX4, SLC44A4, SOBP, TBX1, TCAP, TFAP2…
GO:0009582	detection of abiotic stimulus	120	0.009	0.919	ABCA4, ADORA1, AIPL1, ANO1, ANO3, ARRB1, ARRB2, ASIC2, ASIC3, ATP8A2, BACE1, BEST1, CABP4, CACNA2D4, CACNB3, CALCA, CAV3, CEP250, CHRNA10, CHRNA9, CNGB1, COL11A1, CSRP3, CXCL12, DRGX, EPHB1, EYS, FYN, GNA11, GNAQ, GNAT1, GNB1, GNGT1, GNGT2, GPR88, GRK1, GRM6, HPN, HTR2A, ITGA2, JUP, KCNK4, LHFPL5, MMP24, NOX3, NPFFR2, NTRK1, NTSR1, OPN1SW, OPN3, OPN4, OPN5, OTOP1, PDE6A, PDE6B, PDE6C, PDE6G, PDZD…
GO:0030534	adult behavior	137	0.009	0.963	ABAT, ABHD12, ADAM2, ADAM22, ALK, APP, ARRB2, ATP1A2, ATP6V1B1, BBS2, BTBD9, CARTPT, CEND1, CHD7, CHL1, CHRNA3, CHRNB2, CHRNB4, CLN8, CNP, CNTN2, CNTNAP2, CRHBP, CTNS, CXCL12, DAB1, DBH, DMRT3, DRD2, DRD3, EFNB3, EPS8, FADD, FGF12, GABRG2, GBX1, GDNF, GHRL, GIGYF2, GIP, GRIN1, GRIN2D, HDAC2, HIPK2, HOMER1, HOMER2, HOXD10, HTR2A, KALRN, KCNJ10, KLHL1, LGI4, NCSTN, NPC1, NPY, NR4A2, NR4A3, NRXN1, N…
GO:0032412	regulation of ion transmembrane transporter activity	257	0.009	0.984	ABCB1, ACTN2, ACTN4, AHCYL1, AHNAK, AKAP6, AKAP9, ANK2, ANK3, ANO9, APP, ARC, ATP1A2, ATP1B3, ATP2A1, CAB39, CACNA1D, CACNA2D1, CACNB1, CACNB2, CACNB3, CACNB4, CACNG2, CACNG3, CACNG4, CACNG5, CACNG7, CACNG8, CAMK2D, CASQ1, CASQ2, CAV1, CAV3, CCR2, CFTR, CHP1, CNIH2, CNIH3, CNKSR3, CRH, CRHBP, CRHR1, DAPK1, DLG1, DLG2, DLG4, DNM2, DRD2, DRD3, DYSF, EHD3, EPHB2, FGF12, FGF14, FKBP1A, FKBP1B, FXYD1,…
GO:0001755	neural crest cell migration	50	0.01	0.851	ACVR1, CORO1C, EDN3, EDNRB, ERBB4, FN1, FOLR1, GDNF, HAND2, HIF1A, HTR2B, KITLG, LAMA5, NRP2, OVOL2, PHACTR4, PITX2, RET, SEMA3A, SEMA3B, SEMA3C, SEMA3D, SEMA3E, SEMA3F, SEMA3G, SEMA4A, SEMA4B, SEMA4C, SEMA4D, SEMA4F, SEMA4G, SEMA6A, SEMA6B, SEMA6C, SEMA6D, SEMA7A, SHH, SOX10, SOX8, TBX1, ZEB2
GO:0021537	telencephalon development	243	0.01	0.985	ALDH1A3, ALK, ANXA3, AQP1, ATAT1, ATF5, ATIC, ATP2B4, AVPR1A, BAD, BBS2, BCL11B, BCL2A1, BMP4, BNIP3, BTBD3, BTG2, C12orf57, C16orf45, CCDC85C, CDH2, CDK5R1, CDK6, CDON, CEP120, CHD7, CNTN2, CNTNAP2, COL3A1, CRKL, CRTAC1, CSF1R, CTNNB1, CXCL12, DAB1, DAB2IP, DCLK2, DISC1, DIXDC1, DMRTA2, DNAH5, DPCD, DRD2, EFHC1, EFNA2, EGFR, EIF2B3, EIF2B5, EMX1, EMX2, EPHA5, EPHB2, ERBB4, EXT1, FAT4, FEZF1, FGF…
GO:1903039	positive regulation of leukocyte cell-cell adhesion	208	0.01	0.992	ADA, ADAM8, AGER, AKT1, AP3D1, BAD, BCL10, BTLA, CARD11, CAV1, CBFB, CCDC88B, CCR2, CD160, CD209, CD27, CD274, CD276, CD28, CD3E, CD44, CD5, CD55, CD6, CD70, CD80, CD81, CD86, CDC42, CORO1A, CSK, CTLA4, CYLD, DOCK8, DPP4, DUSP10, EBI3, EFNB2, EFNB3, EGR3, ELANE, ETS1, FADD, FAM49B, FLOT2, FYN, GATA3, GLI2, GLI3, GPAM, GRAP2, GRB2, HAVCR2, HLA-DMB, HLA-DPA1, HLA-DPB1, HLA-E, HLX, HMGB1, HSPD1, HSP…
GO:0043547	positive regulation of GTPase activity	369	0.01	0.59	ABR, ACAP1, ACAP2, ADAP1, ADAP2, ADPRH, AGAP1, AGAP2, AGAP3, AGRN, AKT2, ALDH1A1, ALS2, ALS2CL, ANKRD27, APC2, ARAP1, ARAP3, ARFGAP1, ARFGAP2, ARFGAP3, ARFGEF1, ARHGAP1, ARHGAP10, ARHGAP12, ARHGAP15, ARHGAP19, ARHGAP20, ARHGAP21, ARHGAP22, ARHGAP24, ARHGAP25, ARHGAP26, ARHGAP27, ARHGAP28, ARHGAP29, ARHGAP31, ARHGAP33, ARHGAP35, ARHGAP39, ARHGAP40, ARHGAP42, ARHGAP44, ARHGAP8, ARHGAP9, ARHGDIG, AR…
GO:0019226	transmission of nerve impulse	53	0.01	0.818	ANK3, CACNA1G, CACNA1H, CACNA1I, CACNG2, CACNG3, CACNG4, CACNG8, CHRM5, CHRNA1, CLCN1, CLDN19, CNTNAP2, DMRT3, DRD5, FKBP1B, GPR88, GRIK2, JAM3, KCNA2, KCND2, KCNMB2, MAG, MYH14, NFASC, NRCAM, NTRK2, NTRK3, OTOA, P2RX1, P2RX3, PAFAH1B1, S1PR1, SCN11A, SCN1A, SCN1B, SCN2A, SCN4A, SCN5A, SCN7A, SCN8A, SCN9A, SPTBN4
GO:0042136	neurotransmitter biosynthetic process	43	0.01	0.864	ABAT, ACHE, AGXT, AGXT2, AKT1, ALDH9A1, CHAT, CYP1B1, DAGLA, DAGLB, DBH, DDAH2, DDC, DPYD, GAD1, GAD2, HDC, MOXD1, MOXD2P, NOS1, NOS2, NOS3, PAH, PRG3, RORA, SHMT1, SLC1A3, SLC44A4, SLC5A7, SLC6A3, SLC6A4, SLC7A2, TH, TPH1, TPH2, UPB1
GO:0050919	negative chemotaxis	43	0.01	0.785	EFNA5, FLRT2, ITGAV, LGR6, LRTM1, LRTM2, NRG1, NRG3, NRP2, NTN1, PDGFA, PLXNA4, ROBO1, SEMA3A, SEMA3B, SEMA3C, SEMA3D, SEMA3E, SEMA3F, SEMA3G, SEMA4A, SEMA4B, SEMA4C, SEMA4D, SEMA4F, SEMA4G, SEMA6A, SEMA6B, SEMA6C, SEMA6D, SEMA7A, SLIT1, SLIT2, SLIT3, UNC5C, WNT5A
GO:0050982	detection of mechanical stimulus	43	0.01	0.788	ANO3, ASIC2, ASIC3, BACE1, CACNB3, CAV3, CHRNA10, CHRNA9, COL11A1, CSRP3, CXCL12, FYN, HPN, HTR2A, ITGA2, JUP, KCNK4, LHFPL5, NTRK1, PDZD7, PIEZO1, PIEZO2, PKD1, PKD1L1, PKD1L2, PKD2, PKD2L1, PKD2L2, SCN1A, SERPINE2, TCAP, TMC1, TMC2, TTN
GO:0008306	associative learning	75	0.01	0.871	ACTR2, ADAM2, ADCY3, AGT, APP, ASIC1, ATP1A2, B4GALT2, BRSK1, BTG2, CCK, CHRNB2, CLN8, CREB1, CRH, CTNS, DBH, DRD2, DRD3, DRD5, EIF4A3, FAM19A2, GABRA5, GRIN1, GRIN2A, HIF1A, HMGCR, HRH1, HRH2, KRAS, LGMN, LRRN4, MAP1A, MEIS2, MTOR, NDRG4, NETO1, NEUROD2, NF1, NPTN, NPTX2, NRGN, OPRL1, PDE1B, PPP1R1B, RELN, RGS14, RIC8A, RIN1, SHANK1, SLC7A11, SNAP25, SYNGAP1, SYNPO, TANC1, TBR1, TNR, UCN
GO:0061337	cardiac conduction	90	0.01	0.972	ABCC9, AKAP9, ANK2, ATP1A1, ATP1A2, ATP1A3, BIN1, CACNA1C, CACNA1D, CACNA1G, CACNA2D1, CACNA2D2, CACNA2D3, CACNA2D4, CACNB1, CACNB2, CACNB3, CACNB4, CACNG1, CACNG2, CACNG3, CACNG4, CACNG5, CACNG6, CACNG7, CACNG8, CAMK2D, CASQ2, CAV1, CTNNA3, CXADR, DSC2, FKBP1B, GJA1, HCN4, JUP, KCND2, KCND3, KCNE1, KCNE2, KCNE4, KCNH2, KCNIP1, KCNIP2, KCNIP3, KCNIP4, KCNJ12, KCNJ14, KCNJ2, KCNJ3, KCNJ5, KCNK15, …
GO:0048592	eye morphogenesis	136	0.01	0.955	ABI2, ALDH1A3, ARID1A, ATP8A2, BMP4, BMP7, C12orf57, CABP4, CDON, CEP290, COL5A1, COL5A2, COL8A1, COL8A2, CRB1, CRYGB, CTNNB1, DSCAM, EFEMP1, EPHA2, EPHB1, EPHB2, FASLG, FBN1, FBN2, FOXF2, FOXN4, FRS2, FSCN2, FZD5, GLI3, GNAT1, GNGT1, HCN1, HIF1A, HIPK1, HIPK2, IRX5, JAG1, KDM2B, LRP5, LRP6, MAN2A1, MEGF11, MEIS1, MFN2, MFRP, MYO7A, NF1, NIPBL, NKD1, NRL, NTRK2, OLFM3, PAX2, PAX6, PDE6C, PHACTR4,…
GO:0048514	blood vessel morphogenesis	389	0.01	0.966	ACKR3, ACVR1, ACVRL1, ADAM15, ADAM8, ADAMTS9, ADIPOR2, ADTRP, AKT1, AMOTL1, AMOTL2, ANG, ANGPT1, ANGPT2, ANGPT4, ANGPTL4, ANPEP, APLNR, APOB, APOE, APOLD1, ARHGAP22, ARHGAP24, B4GALT1, BCAS3, BMP4, BMPER, CALCRL, CAV1, CCBE1, CCM2, CD160, CD34, CDC42, CDH13, CDH2, CHD7, CLEC14A, COL15A1, COL18A1, COL3A1, COL4A1, COL8A1, COL8A2, CSPG4, CTNNB1, CUL7, CXCL17, CYP1B1, DAB2IP, DYSF, ECM1, EFNB2, EGF, …
GO:1903305	regulation of regulated secretory pathway	158	0.01	0.981	ABR, ADCY1, ADORA2A, ADRA1A, AP1G1, APBA1, APBA2, ATP2A2, BACE1, BAIAP3, BCR, CACNA1D, CACNA1G, CACNA1H, CACNA1I, CACNB2, CCR2, CD177, CD300A, CD84, CHRM2, CHRNA6, CHRNB2, CHRNB3, CNR1, CPLX1, CPLX2, CPLX3, DGKI, DNM1L, DOC2A, DOC2B, DRD2, DTNBP1, FCER1G, FCGR2B, FER, FES, FGR, FOXF1, GAB2, GIPC1, GIT1, GNAI2, GRIK5, GRIN3A, GSK3B, HLA-F, HTR1B, HTR2A, HYAL3, IL4R, ITGAM, ITGB2, KCNB1, LAMP1, LGA…
GO:0017158	regulation of calcium ion-dependent exocytosis	110	0.01	0.971	ADCY1, ADORA2A, ADRA1A, APBA1, APBA2, ATP2A2, BACE1, BAIAP3, CACNA1D, CACNA1G, CACNA1H, CACNA1I, CACNB2, CHRM2, CHRNA6, CHRNB2, CHRNB3, CNR1, CPLX1, CPLX2, CPLX3, DGKI, DNM1L, DOC2A, DOC2B, DRD2, DTNBP1, GIPC1, GIT1, GNAI2, GRIK5, GRIN3A, GSK3B, HTR1B, HTR2A, HYAL3, KCNB1, LRRK2, NAPA, NAPB, NCS1, NLGN1, NOTCH1, P2RX1, PFN2, PPFIA2, PRKCB, PRKCG, RAB5A, RAP1A, REST, RIMS1, RIMS3, RIMS4, RPH3AL, S…
GO:0015800	acidic amino acid transport	46	0.01	0.833	APBA1, CLN8, CPLX1, GIPC1, GJA1, GLS, GRM2, KCNJ10, LRRC8D, LRRC8E, NF1, NTRK2, NTSR1, PPFIA1, PPFIA2, PPFIA3, PPFIA4, RIMS1, SLC17A7, SLC1A1, SLC1A2, SLC1A3, SLC1A6, SLC1A7, SLC25A12, SLC25A13, SLC25A18, SLC38A2, SLC38A7, SLC6A1, SLC7A11, SNAP25, STX1A, STXBP1, SYT1, TRPV1, UNC13B
GO:0030239	myofibril assembly	59	0.01	0.819	ACTC1, ACTG1, ACTN2, ANKRD1, CAPN3, CAPN9, CASQ1, CASQ2, CFLAR, CSRP1, CSRP3, FHOD3, LDB3, LMOD1, LMOD3, MEF2A, MYH11, MYH3, MYH6, MYL2, MYLK3, MYOM2, MYOM3, MYOZ1, MYOZ2, MYPN, NEB, NEBL, NRAP, OBSCN, OBSL1, PDGFRA, PDGFRB, PGM5, PRKAR1A, PROX1, SIX4, SYNPO2L, TCAP, TMOD1, TMOD2, TMOD4, TNNT1, TNNT2, TNNT3, TPM1, TTN
GO:0048048	embryonic eye morphogenesis	32	0.01	0.843	ALDH1A3, ARID1A, BMP7, EFEMP1, FBN1, FBN2, FOXF2, FRS2, FZD5, HIPK1, HIPK2, KDM2B, LRP6, PAX2, PAX6, PHACTR4, PROX1, RARB, RARG, SIX3, STRA6, TBX2, TFAP2A, TH, VAX2, WNT16, WNT5A, ZEB1
GO:0051693	actin filament capping	32	0.01	0.579	ADD1, ADD2, ADD3, AVIL, CAPG, CAPZA1, CAPZA2, CAPZA3, CAPZB, DMTN, EPS8, GSN, LMOD1, LMOD3, RDX, SCIN, SPTA1, SPTB, SPTBN1, SPTBN2, SPTBN4, SPTBN5, TMOD1, TMOD2, TMOD4, TRIOBP, VIL1, VILL
GO:0003184	pulmonary valve morphogenesis	15	0.01	0.817	BMP4, HEY1, HEY2, HEYL, JAG1, NFATC1, NOS3, NOTCH1, ROBO1, ROBO2, SLIT2, SMAD6, STRA6, TBX20, TGFB2
GO:0007216	G protein-coupled glutamate receptor signaling pathway	15	0.01	0.524	DAGLA, DAGLB, GRIK3, GRM1, GRM2, GRM3, GRM4, GRM5, GRM6, GRM7, GRM8, HOMER1, HOMER2, HOMER3, TRPM1
GO:0098810	neurotransmitter reuptake	15	0.01	0.728	CLN8, KCNJ10, PARK7, SLC18A1, SLC18A2, SLC1A2, SLC1A7, SLC29A1, SLC29A2, SLC6A1, SLC6A11, SLC6A2, SLC6A3, SLC6A4, SNCA
GO:0051480	regulation of cytosolic calcium ion concentration	326	0.01	0.974	ABL1, ABL2, ACKR2, ACKR3, ADCY5, ADCYAP1R1, ADORA1, ADRA1A, ADRA1B, ADRA1D, AGT, AGTR1, AKAP6, APLNR, ATP1A2, ATP2B1, ATP2B2, ATP2B4, AVP, AVPR1A, AVPR1B, BDKRB2, BOK, C1QTNF1, C3AR1, C5AR1, C5AR2, CACNA1C, CACNA1D, CACNA2D1, CACNB2, CACNB3, CALCA, CALCB, CALCR, CAPN3, CASQ1, CAV1, CAV3, CCL1, CCL28, CCL3, CCR2, CCR3, CCR5, CCR6, CCR8, CD19, CD36, CD38, CD52, CD55, CDH23, CHRNA10, CHRNA9, CIB2, C…
GO:0090276	regulation of peptide hormone secretion	196	0.01	0.976	AACS, ABAT, ABCC8, ADCY5, ANO1, ANXA5, ARNTL, ARRB1, BAD, BAIAP3, BLK, BMP8A, BRSK2, C2CD2L, CACNA1C, CACNA1D, CACNA1E, CACNA2D2, CAPN10, CARTPT, CASR, CD38, CFTR, CHD7, CLOCK, CNR1, CPT1A, CRH, CRHBP, DOC2B, DPP4, DRD2, EFNA5, EGFR, ENSA, EPHA5, FFAR1, FFAR2, FFAR3, FGA, FGB, FGG, FKBP1B, G6PC2, GCG, GCK, GHRH, GHRHR, GHRL, GIP, GIPR, GJA1, GLP1R, GPLD1, GPR68, HADH, HIF1A, HMGCR, HNF4A, ICA1, I…
GO:0031646	positive regulation of neurological system process	62	0.01	0.881	ABAT, BAIAP2, CACNB3, CARTPT, CCK, CHRNA7, CHRNB4, CST7, CUX2, DLG4, GRIN1, HGF, IGSF11, IGSF9B, ITGA2, ITGAX, MAG, MTOR, NCMAP, NETO1, NLGN1, NLGN2, NMU, NRXN1, NTSR1, OPRL1, P2RX3, PARD3, PRKCZ, PTAFR, PTK2B, RELN, RIMS1, RNF10, S100B, SHANK1, SHANK2, SHANK3, SLC25A12, SOX10, SSH1, STX1A, STX1B, TENM4, TNFRSF1B, TNR, UNC13B, WASF3, WNT7A
GO:0034330	cell junction organization	204	0.01	0.913	ACTB, ACTG1, ACTN1, ACTN2, ACTN3, ACTN4, ANG, ANK2, APC, ARHGEF7, ARVCF, BCL2, BCR, CADM1, CADM2, CADM3, CAMSAP3, CAPZA1, CCM2, CD151, CD177, CD9, CDC42, CDH1, CDH10, CDH11, CDH13, CDH15, CDH17, CDH18, CDH19, CDH2, CDH23, CDH26, CDH3, CDH4, CDH5, CDH6, CDH7, CDH8, CDHR3, CLDN19, CLDN5, CLDN9, COL17A1, CORO2B, CSF1R, CSK, CTNNA1, CTNNB1, CTNND1, CTNND2, CTTN, CXADR, DLC1, DLG1, DLG5, ESAM, FBF1, F…
GO:1903829	positive regulation of cellular protein localization	318	0.01	0.976	ABCA12, ABCA7, ABHD17A, ABHD17C, ABLIM3, ACSL3, AGR2, AKAP5, AKT1, AKT2, ANK3, ANXA13, AP2B1, APC, ARHGEF16, ARIH2, B3GAT3, BAD, BBC3, BCAS3, BCL2, BICD1, BID, C2CD5, CACNB3, CACNG2, CAMK1, CARD10, CASP8, CCDC88A, CCT3, CCT4, CCT5, CD247, CD81, CDC42, CDH1, CDK1, CDK5R1, CDT1, CEP250, CEP290, CHP1, CHP2, CHRM1, CLIP3, CNPY4, CNST, CROCC, CTDSPL2, CYLD, DLG1, DMAP1, DPP10, DTX3L, EDEM1, EDEM2, EGF…
GO:0008037	cell recognition	138	0.01	0.91	ACR, ADAM2, ADAM30, ALDOA, APP, ARHGAP35, B4GALT1, BSG, CADM1, CATSPER1, CATSPER4, CATSPERB, CATSPERD, CATSPERG, CCT3, CCT4, CCT5, CD209, CD226, CD36, CD5, CD6, CD81, CD9, CDK5R1, CLEC4M, CLGN, CNR1, CNTN2, CNTN4, CNTNAP2, COLEC12, CORO1A, CRTAC1, CRTAM, CSGALNACT1, DLG1, DOCK2, DOCK8, DSCAM, DSCAML1, EFNB3, EPHB1, EPHB2, FCN1, FCN2, FETUB, GAP43, HVCN1, IGLL1, IGLL5, IGSF9, IZUMO1, JMJD6, KCNU1,…
GO:1905144	response to acetylcholine	28	0.01	0.747	AGRN, ATP2B4, CDK5R1, CHRM1, CHRM2, CHRM3, CHRM4, CHRM5, CHRNA3, CHRNA7, CHRNB2, CRKL, GNA11, GNA15, GNAI2, GNAQ, GNB1, HRH3, HRH4, LY6G6D, LY6H, OPRM1, PLCB1, RGS10, RGS8
GO:1905145	cellular response to acetylcholine	28	0.01	0.747	AGRN, ATP2B4, CDK5R1, CHRM1, CHRM2, CHRM3, CHRM4, CHRM5, CHRNA3, CHRNA7, CHRNB2, CRKL, GNA11, GNA15, GNAI2, GNAQ, GNB1, HRH3, HRH4, LY6G6D, LY6H, OPRM1, PLCB1, RGS10, RGS8
GO:0030111	regulation of Wnt signaling pathway	349	0.01	0.919	ABL1, AES, ALPK2, AMER2, AMER3, AMFR, ANKRD6, APC, APC2, APCDD1, APCDD1L, APOE, APP, ARNTL, AXIN1, AXIN2, BARX1, BICC1, C12orf43, CAV1, CBFB, CBY1, CBY3, CCNY, CDH2, CDH3, CDK14, CMAHP, COL1A1, CSNK1A1, CSNK1A1L, CSNK1D, CSNK1E, CSNK1G2, CSNK2A1, CTHRC1, CTNNB1, CTNNBIP1, CTNND1, CTNND2, CYLD, DAAM2, DAB2IP, DACT2, DACT3, DCDC2, DEPDC1B, DISC1, DIXDC1, DKK2, DKK3, DRAXIN, DVL2, DVL3, EGF, EGFR, E…
GO:0051899	membrane depolarization	49	0.01	0.841	ABL1, ADORA2A, ANK2, ATP1A2, BEST2, CACNA1B, CACNA1C, CACNA1D, CACNA1E, CACNA1G, CACNA1H, CACNA1I, CACNA2D1, CACNB2, CACNB3, CACNB4, CACNG2, CACNG4, CAV1, CHRNA6, CHRNB2, HCN2, HCN4, KCNH2, KCNJ2, P2RX7, PARK7, PRKCZ, SCN11A, SCN1A, SCN1B, SCN2A, SCN2B, SCN3B, SCN4A, SCN5A, SCN7A, SCN8A, SCN9A, SLC8A1
GO:0051149	positive regulation of muscle cell differentiation	95	0.01	0.99	ABL1, AKAP6, ARRB2, BCL2, BMP4, BOC, CAMK1, CAPN2, CAV3, CCL8, CD53, CDC42, CDH15, CDH2, CDON, CTNNA1, CTNNA2, CTNNB1, DDX39B, EFNB2, EHD1, EHD2, ENG, FAM129B, FLOT1, FLT3LG, GDF15, GREM1, IGF1, IL4R, KAT2A, LMOD3, MAML1, MAPK11, MAPK14, MEF2A, MESP1, MIR1-1, MIR125B1, MIR133A2, MIR204, MMP14, MTOR, MYF5, MYF6, MYLK3, MYOCD, MYOD1, MYOG, NFATC2, NRG1, OLFM2, PIN1, PROX1, RBM24, RBM4, RBPJ, SCGB3A…
GO:0008360	regulation of cell shape	149	0.01	0.809	ALDOA, ARAP1, ARHGAP15, ARHGAP35, ARHGEF18, ATP10A, BAIAP2, BRWD1, BVES, CCL13, CCL24, CCL3, CDC42, CDC42EP3, CDC42EP4, CDC42EP5, CDC42SE1, CDC42SE2, CFDP1, CORO1A, CSF1R, DLC1, DLG1, DMTN, DNMBP, EPB41, EPB42, EPS8, EZR, F2, FAM171A1, FERMT2, FES, FGD3, FGD4, FGD5, FGD6, FGR, FMNL1, FMNL2, FMNL3, FN1, FYN, GAS2, GNA12, GNA13, HCK, HEXB, HPN, ICAM1, ITGA7, ITGB2, KDR, LIMD1, LPAR1, LST1, MARK2, M…
GO:0014074	response to purine-containing compound	149	0.01	0.998	AACS, AANAT, ABCC9, ADIPOQ, ADORA2A, AGXT, AHR, AKAP6, AKAP9, ALDH3A1, APP, AQP1, AQP8, AQP9, ASS1, BSG, CAD, CARM1, CASQ2, CDO1, CFTR, CIB2, COL1A1, CPS1, CRHBP, DGKQ, DMTN, DNTT, DUOX1, DUOX2, EEF2K, EZR, GPD1, GSTM2, HCN1, HCN2, HCN3, HCN4, HDAC2, HMGCS1, IGFBP5, INPP5K, ITPR2, KCNE1, KCNJ11, KCNQ1, MMP19, NDUFS4, NOX4, OXT, P2RX1, P2RX2, P2RX3, P2RX5, P2RX6, P2RX7, P2RY11, P2RY12, P2RY6, PDE2…
GO:0006835	dicarboxylic acid transport	74	0.01	0.871	ABCC2, AGXT, APBA1, CLN8, CPLX1, FOLR1, FOLR3, GIPC1, GJA1, GLS, GRM2, KCNJ10, LRP2, LRRC8D, LRRC8E, NF1, NTRK2, NTSR1, PDPN, PPFIA1, PPFIA2, PPFIA3, PPFIA4, RIMS1, SLC13A3, SLC13A4, SLC13A5, SLC17A7, SLC19A1, SLC1A1, SLC1A2, SLC1A3, SLC1A6, SLC1A7, SLC22A6, SLC25A10, SLC25A12, SLC25A13, SLC25A18, SLC26A1, SLC26A10, SLC26A3, SLC26A4, SLC26A5, SLC26A7, SLC26A8, SLC38A2, SLC38A7, SLC46A1, SLC7A11, …
GO:0050772	positive regulation of axonogenesis	83	0.01	0.957	ADNP, ANAPC2, BDNF, CDH4, CHODL, CRABP2, CTTN, CXCL12, DBN1, DBNL, DISC1, DSCAM, EFNA5, FN1, HCLS1, ISLR2, IST1, LIMK1, LPAR3, LRP1, MAP1B, MAP2K1, MAP3K13, MAP6, MAPT, MEGF8, METRN, NDEL1, NGF, NGFR, NIN, NTN1, NTRK2, NTRK3, PAFAH1B1, PAK1, PLXNA1, PLXNA2, PLXNA4, PLXNB1, PLXNB2, PLXNC1, PLXND1, POU4F2, RAB11A, RND2, ROBO1, ROBO2, RUFY3, SEMA4D, SEMA5A, SEMA7A, SHOX2, SLIT2, SLITRK1, STK11, STK2…
GO:0048015	phosphatidylinositol-mediated signaling	77	0.01	0.847	AKT1, C1QBP, CA8, CD160, CSF1R, ERBB3, EZR, FGFR1, GAB2, GATA3, GSN, HTR2A, HTR2B, IGF1, IGF1R, IRS2, KCNH1, LTK, MUC5AC, NCS1, NF1, NGF, NPR3, NTRK1, NYAP2, PDGFRA, PDGFRB, PEAR1, PI4KA, PIK3C2B, PIK3C2G, PIK3CA, PIK3CB, PIK3CD, PIK3CG, PIK3R1, PIK3R2, PIK3R5, PIRT, PITPNM2, PLCB1, PLCB2, PLCB3, PLCB4, PLCD1, PLCD4, PLCE1, PLCG1, PLCG2, PLCH1, PLCH2, PLCL1, PLCL2, PLCZ1, PLEKHA1, PREX2, PTAFR, T…
GO:0060402	calcium ion transport into cytosol	80	0.01	0.872	ADRA1A, ATP2B4, CACNA1C, CACNA2D1, CACNB3, CCL3, CCR5, DRD2, FAM155A, FASLG, FGF2, FKBP1B, GRIN1, GRIN2A, GRIN2B, GRIN2D, HTR2A, HTR2B, ITPR1, ITPR2, ITPR3, JPH2, JPH3, JPH4, LCK, LETM1, MCOLN2, MS4A1, P2RX7, PKD2, PLCB1, PLCB2, PLCB3, PLCB4, PLCD1, PLCD4, PLCE1, PLCG1, PLCG2, PLCH1, PLCH2, PLCL1, PLCL2, PLCZ1, PTPRC, RASA3, RYR1, RYR2, RYR3, SLC8A1, SLC8A3, SLC8B1, TMEM38B, TPCN1, TPCN2, TRPM1, …
GO:1902903	regulation of supramolecular fiber organization	333	0.01	0.945	ABI2, ABL1, ACTN2, ACTR2, ACTR3C, ADD1, ADD2, ADD3, AEBP1, AKAP13, AKAP9, ALMS1, ALOX15, APC, APC2, APOE, APP, ARAP1, ARFGEF1, ARHGAP28, ARHGAP35, ARHGAP40, ARHGEF10, ARHGEF10L, ARHGEF15, ARHGEF2, ARPC1B, ARPC2, ARPC3, ARPC4, ARPC5, ARPC5L, AVIL, BAIAP2, BAIAP2L1, BAIAP2L2, BIN1, C16orf45, C9orf72, CAMSAP3, CAPG, CAPZA1, CAPZA2, CAPZA3, CAPZB, CAV3, CCL24, CDC42, CDC42EP3, CDC42EP4, CDC42EP5, CDH…
GO:0030203	glycosaminoglycan metabolic process	146	0.01	0.908	ABCC5, ACAN, AGRN, AKT1, ANGPT1, B3GALT6, B3GAT1, B3GAT3, B3GNT2, B3GNT4, B3GNT7, B4GALT1, B4GALT2, B4GALT3, B4GALT4, B4GALT5, B4GALT6, B4GALT7, CD44, CHP1, CHPF, CHPF2, CHST1, CHST11, CHST13, CHST15, CHST2, CHST3, CHST4, CHST9, CHSY1, CHSY3, CSGALNACT1, CSPG4, DCN, DSE, EGFLAM, EXT1, EXT2, FGF2, FUCA1, GCNT2, GLB1, GLCE, GPC1, GPC2, GPC5, GPC6, GUSB, HAS1, HEXA, HEXB, HGF, HPSE2, HS2ST1, HS3ST1,…
GO:0035051	cardiocyte differentiation	112	0.01	0.999	ACTC1, ACTN2, ACVR1, ADRA1A, AGT, AKAP13, ALPK2, ALPK3, ARID1A, ATG5, BMP4, BVES, CACYBP, CAV3, CBY1, CCNB1, CDK1, CSRP3, CXADR, FHL2, FHOD3, FOLR1, GATA4, GREM1, HAND2, HEY2, JAG1, KDM6B, LRRC10, MAML1, MAP2K4, MAPK1, MEF2A, MESP1, MIR23A, MTOR, MYH11, MYH6, MYL2, MYLK3, MYO18B, MYOCD, MYOM2, MYOM3, NEB, NEBL, NKX2-6, NOTCH1, NOX4, NRAP, NRG1, OBSL1, PDCD4, PDGFRA, PDGFRB, PITX2, PROX1, RARA, RA…
GO:0050796	regulation of insulin secretion	165	0.01	0.97	AACS, ABAT, ABCC8, ADCY5, ANO1, ARNTL, ARRB1, BAD, BAIAP3, BLK, BMP8A, BRSK2, C2CD2L, CACNA1C, CACNA1D, CACNA1E, CACNA2D2, CAPN10, CARTPT, CASR, CD38, CFTR, CLOCK, CNR1, CPT1A, CRH, DOC2B, DPP4, DRD2, EFNA5, ENSA, EPHA5, FFAR1, FKBP1B, G6PC2, GCG, GCK, GHRL, GIP, GIPR, GJA1, GLP1R, GPLD1, GPR68, HADH, HIF1A, HMGCR, HNF4A, ICA1, IFNG, INHBB, IRS2, ITPR1, ITPR2, ITPR3, JAGN1, KCNB1, KCNC2, KCNG2, K…
GO:0050853	B cell receptor signaling pathway	35	0.01	0.719	ABL1, BCAR1, BCL2, BLK, CD19, CD38, CD79A, CD79B, CTLA4, IGLL1, IGLL5, ITK, KLHL6, LAT2, LCK, LIME1, LYN, MAPK1, MNDA, MS4A1, NFATC2, PIK3CD, PLCG2, PLEKHA1, PRKCB, PTPN6, PTPRC, RFTN1, TEC, VAV3
GO:0019933	cAMP-mediated signaling	140	0.01	0.921	ABCA1, ADCY1, ADCY2, ADCY3, ADCY4, ADCY5, ADCY6, ADCY7, ADCY9, ADCYAP1R1, ADORA2A, ADRA1A, ADRA1B, ADRA1D, ADRB3, AHR, AKAP13, AKAP6, CALCA, CALCB, CALCR, CALCRL, CHGA, CRHR1, CXCL11, DEFB1, DGKQ, DRD2, DRD3, DRD5, EPHA5, FSHR, GALR1, GCG, GHRH, GHRHR, GLP1R, GNA13, GNAI2, GNAL, GNAQ, GNAS, GNB1, GNG2, GPHB5, GPR26, GPR78, HTR5A, IAPP, KSR1, LGR4, LHCGR, MC1R, MC2R, MC3R, MC5R, MIR1-1, NDUFS4, NM…
GO:0021953	central nervous system neuron differentiation	173	0.01	0.982	ABT1, ADARB1, ARHGAP35, ATF5, B4GALT5, B4GALT6, BCL11B, BTG2, C12orf57, CBLN1, CDH11, CEND1, CHD5, CHRNB2, CLN8, CNTN2, CRKL, CSF1R, CTNNB1, DBX1, DCC, DCLK1, DCLK2, DISC1, DMRT3, DRAXIN, DRD2, DYNC2H1, EMX1, EPHB1, EPHB2, ERBB4, FAIM2, FGF8, FGFR2, FOXN4, GABRB1, GBX1, GDF7, GDPD5, GIGYF2, GLI2, GLI3, GRID2, HERC1, HOXC10, HOXD10, HSP90AB1, IFT172, INHBA, KNDC1, LHX3, LHX4, LHX5, LHX6, LHX8, LMX…
GO:0042471	ear morphogenesis	117	0.01	0.975	ABR, ALDH1A3, ATP6V1B1, ATP8A2, BCR, CELSR1, CEP290, CHD7, CHRNA10, CHRNA9, CLRN1, COL11A1, COL2A1, CTHRC1, DVL2, EPHB2, EYA1, FGF8, FGFR1, FGFR2, FOXI1, FRZB, FZD3, FZD6, GATA3, GJB6, GLI2, GRHL3, HESX1, HMX2, HOXA2, HPN, INSIG1, ITGA8, KCNQ4, LHFPL5, LRIG3, MAPK1, MSX1, MYO15A, MYO3A, MYO3B, MYO7A, NIPBL, NKX3-2, NR4A3, NTN1, OSR1, OSR2, OTOP1, OTX1, PAX2, PAX8, PDZD7, POU4F3, PROX1, PRRX1, PTK…
GO:0050953	sensory perception of light stimulus	213	0.01	0.683	ABCA4, AIPL1, AOC2, ATP8A2, ATXN7, BBS1, BBS2, BBS5, BBS7, BBS9, BEST1, BFSP2, CABP1, CABP2, CABP4, CACNA2D4, CACNB2, CDH23, CDH3, CEP250, CHRNB2, CLDN19, CLIC5, CLN8, CLRN1, CNGB1, CNNM4, COL11A1, COL18A1, COL1A1, COL2A1, CPLX3, CPLX4, CRX, CRYAA, CRYBA4, CRYBB1, CRYBB2, CRYBB3, CRYGA, CRYGB, CRYGC, CRYGD, CRYGN, CRYZ, CYP1B1, EFEMP1, EML2, EYA3, EYA4, EYS, FSCN2, GABRR2, GJA3, GNAT1, GRK1, GRM6…
GO:0048736	appendage development	167	0.01	0.939	AFF3, ALDH1A2, ALX3, ALX4, BBS7, BCL2L11, BMP4, BMP7, BMPR1B, C2CD3, CACNA1C, CHD7, CHST11, COL2A1, CRABP2, CREBBP, CTNNB1, DYNC2H1, ECE1, FBN2, FGF4, FGF8, FGFR1, FGFR2, FOXN1, FRAS1, FREM2, FZD6, GDF5, GLI2, GLI3, GNA12, GNAS, GREM1, GRHL2, HAND2, HDAC2, HOXA10, HOXA11, HOXC10, HOXD10, IFT140, IFT172, INTU, IQCE, ITGB4, KAT2A, KAT2B, KREMEN1, LEF1, LRP6, MBNL1, MED1, MED31, MEGF8, MSX1, MYH3, N…
GO:0060173	limb development	167	0.01	0.939	AFF3, ALDH1A2, ALX3, ALX4, BBS7, BCL2L11, BMP4, BMP7, BMPR1B, C2CD3, CACNA1C, CHD7, CHST11, COL2A1, CRABP2, CREBBP, CTNNB1, DYNC2H1, ECE1, FBN2, FGF4, FGF8, FGFR1, FGFR2, FOXN1, FRAS1, FREM2, FZD6, GDF5, GLI2, GLI3, GNA12, GNAS, GREM1, GRHL2, HAND2, HDAC2, HOXA10, HOXA11, HOXC10, HOXD10, IFT140, IFT172, INTU, IQCE, ITGB4, KAT2A, KAT2B, KREMEN1, LEF1, LRP6, MBNL1, MED1, MED31, MEGF8, MSX1, MYH3, N…
GO:0035725	sodium ion transmembrane transport	91	0.01	0.827	ASIC1, ASIC2, ASIC3, ASIC4, ATP12A, ATP1A1, ATP1A2, ATP1A3, ATP1A4, ATP1B3, ATP4A, CACNA1G, CACNA1H, CACNA1I, CNNM4, FXYD2, HCN1, HCN2, HCN3, HCN4, NALCN, PKD2, PKD2L1, SCN11A, SCN1A, SCN1B, SCN2A, SCN2B, SCN3B, SCN4A, SCN5A, SCN7A, SCN8A, SCN9A, SCNN1A, SCNN1B, SCNN1D, SLC12A1, SLC12A3, SLC17A2, SLC17A3, SLC17A7, SLC20A2, SLC24A1, SLC24A2, SLC24A3, SLC24A4, SLC24A5, SLC28A3, SLC34A1, SLC34A2, SL…
GO:0050870	positive regulation of T cell activation	194	0.01	0.99	ADA, ADAM8, AGER, AKT1, AP3D1, BAD, BCL10, BTLA, CARD11, CAV1, CBFB, CCDC88B, CCR2, CD160, CD209, CD27, CD274, CD276, CD28, CD3E, CD5, CD55, CD6, CD70, CD80, CD81, CD86, CDC42, CORO1A, CSK, CTLA4, CYLD, DOCK8, DPP4, DUSP10, EBI3, EFNB2, EFNB3, EGR3, FADD, FAM49B, FLOT2, FYN, GATA3, GLI2, GLI3, GPAM, GRAP2, GRB2, HAVCR2, HLA-DMB, HLA-DPA1, HLA-DPB1, HLA-E, HLX, HMGB1, HSPD1, HSPH1, IFNG, IGF1, IGF…
GO:0060047	heart contraction	85	0.01	0.887	ACE, ACTC1, ANK2, ATG5, ATP1A1, ATP1A2, CACNA1C, CACNA1D, CACNA1G, CACNA2D1, CACNB2, CAMK2D, CASQ2, CAV3, CDC42, CSRP3, DNM1L, FGF12, GAA, GJA1, GPX1, KCND3, KCNE1, KCNE2, KCNE4, KCNH2, KCNJ2, KCNJ3, KCNJ5, KCNN2, KCNQ1, MAP2K3, MTOR, MYH6, MYH7, MYL1, MYL2, MYL3, MYL4, MYLK2, NEDD4L, PIK3CA, PPP1R13L, RYR2, SCN1A, SCN1B, SCN2B, SCN3B, SCN5A, SGCD, SGCG, SGCZ, SLC8A1, SLC9A1, SMAD5, TCAP, TNNI1, …
GO:0048639	positive regulation of developmental growth	175	0.01	0.99	ACTN3, ADNP, AGR2, AGRN, AKAP6, AKT1, ANAPC2, ATP8A2, BASP1, BBS2, BCL2, BDNF, CACNA2D2, CACNG7, CAPN3, CCNB1, CDH4, CDK1, CHD7, CPNE5, CPNE6, CPNE9, CRABP2, CREB1, CTTN, CXCL12, DBN1, DBNL, DDX39B, DISC1, DRD2, DSCAM, EFNA5, ERBB4, EZR, FGF2, FGF8, FGFR1, FGFR2, FN1, FOXS1, GHR, GHRH, GHRHR, GHRL, GLI1, GPAM, HCLS1, HEY2, HLX, HSF1, IGF1, IGF2, IL7, INSR, ISLR2, IST1, LIMK1, LPAR3, LRP1, MAP1B, …
GO:0002768	immune response-regulating cell surface receptor signaling pathway	326	0.01	0.915	ABI1, ABL1, ACTB, ACTG1, ACTR2, ARPC1B, ARPC2, ARPC3, ARPC4, ARPC5, BAG6, BAIAP2, BCAR1, BCL10, BCL2, BLK, BTLA, BTN3A2, BTNL2, BTNL8, BTNL9, C3AR1, C5AR1, C5AR2, CACNB3, CARD11, CD19, CD209, CD247, CD276, CD28, CD38, CD3D, CD3E, CD3G, CD79A, CD79B, CDC42, CLEC10A, CLEC12B, CLEC4A, CLEC4C, CLEC4E, CMKLR1, CR1, CR2, CREBBP, CRKL, CSK, CTLA4, CUL1, CYFIP2, DENND1B, DOCK1, EIF2B1, EIF2B3, EIF2B5, EL…
GO:0001503	ossification	250	0.01	0.938	ACHE, ACP5, ADAR, AKT1, ALOX15, ALPL, ALYREF, ASGR2, ASPN, ATP6V1B1, AXIN2, BCL2, BGLAP, BMP1, BMP4, BMP5, BMP6, BMP7, BMP8A, BMP8B, CASR, CBFB, CCDC154, CCDC47, CCL3, CDH11, CHRD, CHRDL2, CLEC11A, CLEC3B, CLEC5A, COL11A1, COL13A1, COL1A1, COL1A2, COL2A1, COL5A2, COL6A1, CREB3L1, CSGALNACT1, CTHRC1, CYP24A1, DCHS1, DDR2, DDX21, DHX9, DNAJC13, DSPP, ECM1, EGFR, EPHA2, EXT1, EXT2, FASN, FAT4, FBL, …
GO:1902904	negative regulation of supramolecular fiber organization	128	0.01	0.936	ADD1, ADD2, ADD3, APC, APC2, APOE, ARAP1, ARFGEF1, ARHGAP28, ARHGEF2, AVIL, C16orf45, CAMSAP3, CAPG, CAPZA1, CAPZA2, CAPZA3, CAPZB, CAV3, CDH5, CHADL, CLASP1, CLIP3, CLU, CORO1A, CORO1B, CORO2B, CRYAB, CTNNA2, DLC1, DMTN, EMILIN1, EML2, EPS8, FHOD3, GMFB, GMFG, GSN, HIP1R, IAPP, INPP5J, INPP5K, KANK1, KANK3, KANK4, LDLR, LIMA1, LMOD1, LMOD3, MAP1B, MAP2, MAP6D1, MAPRE1, MYOC, NAV3, PFN2, PFN4, PH…
GO:0009311	oligosaccharide metabolic process	48	0.01	0.686	B3GALNT1, B3GALT1, B3GALT5, B4GALT1, BRAF, FBP2, GAA, GAL3ST3, GAL3ST4, GANC, GBA3, GM2A, HEXB, IDUA, MAN1B1, MAN2B1, MAN2B2, MAN2C1, MANBA, MGAM, MGAT2, MOGS, MPDU1, NEU1, NEU3, NEU4, SLC2A1, ST3GAL2, ST3GAL4, ST3GAL6, ST6GAL2, ST6GALNAC1, ST6GALNAC5, ST6GALNAC6, ST8SIA2, ST8SIA3, ST8SIA4, ST8SIA6, TREH
GO:0061448	connective tissue development	218	0.01	0.968	AACS, ACAN, ACTA2, ANXA6, ARID5B, AXIN2, BBS2, BMP1, BMP4, BMP5, BMP6, BMP7, BMP8A, BMP8B, BMPR1B, CASR, CD34, CD44, CDK4, CHI3L1, CHRDL2, CHST11, CHSY1, COL11A1, COL11A2, COL12A1, COL14A1, COL1A1, COL20A1, COL27A1, COL2A1, COL5A1, COL6A1, COL6A2, COL6A3, COL7A1, CREB3L2, CSGALNACT1, CYTL1, DGAT2, EBF2, ECM1, EPYC, EVC, FGF18, FGF2, FGF4, FGF6, FGFR1, FGFR3, FTO, GDF5, GHRL, GLI2, GNAS, GPLD1, GP…
GO:0007213	G protein-coupled acetylcholine receptor signaling pathway	19	0.01	0.649	AGRN, CDK5R1, CHRM1, CHRM2, CHRM3, CHRM4, CHRM5, GNA11, GNA15, GNAI2, GNAQ, GNB1, HRH3, HRH4, OPRM1, PLCB1, RGS10, RGS8
GO:0003014	renal system process	105	0.02	0.994	ADCY1, ADCY2, ADCY3, ADCY4, ADCY5, ADCY6, ADCY7, ADCY9, ADORA1, ADORA2A, ADRA1A, AGT, AGTR1, AKR1B1, AQP1, AQP2, AQP4, ATP6V1B1, AVP, BCL2, BCR, BMP4, CD34, CHRNA3, CHRNB2, CHRNB4, CORO2B, CYP11B2, CYP4F2, DRD2, EDNRB, EMP2, GJA1, GNAI2, GSN, HBB, HNF1A, HSD11B2, HYAL2, INPP5K, KCNMA1, KCNQ1, KLHL3, LGMN, MCAM, MYO1E, MYO5B, NPPB, NPR1, NPR3, OPRL1, OXT, PDGFB, PKN1, PRKACB, PRKAR1A, PRKAR1B, PRK…
GO:0070528	protein kinase C signaling	14	0.02	0.508	ANKRD1, AVP, AZU1, CSRP3, DGKQ, FIBIN, FLOT1, HTR2B, PDGFB, PLEK, PLVAP, PRKCZ, PRSS33
GO:0050773	regulation of dendrite development	147	0.02	0.941	ABI2, ACTR2, ADAM10, ALK, ANAPC2, ANKRD27, APOE, ARC, ARHGAP33, ARHGAP44, ASAP1, BAIAP2, BCL11A, BMP5, BMP7, CAMK1, CAMK1D, CAMK2B, CAPRIN1, CARM1, CDC20, CDK5R1, CHRNA3, CHRNB2, COBL, CPEB3, CRKL, CRTC1, CSMD3, CTTN, CUL7, CUX1, CUX2, DAB2IP, DBN1, DBNL, DCC, DISC1, DLG5, DNM1L, DNM3, EEF2K, FBXO31, FBXW8, FOXO6, FSTL4, GORASP1, GRIN1, GSK3B, HCLS1, HDAC2, HECW1, HECW2, IQGAP1, KALRN, KIAA0319, …
GO:0051251	positive regulation of lymphocyte activation	257	0.02	0.992	ADA, ADAM8, AGER, AKT1, AP1G1, AP3D1, ATAD5, AXL, BAD, BCL10, BCL2, BLOC1S3, BST1, BTLA, CARD11, CAV1, CBFB, CCDC88B, CCR2, CD160, CD209, CD27, CD274, CD276, CD28, CD38, CD3E, CD5, CD55, CD6, CD70, CD80, CD81, CD86, CDC42, CDKN1A, CHRNB2, CORO1A, CSK, CTLA4, CYLD, DOCK8, DPP4, DUSP10, EBI3, EFNB2, EFNB3, EGR3, EXOSC3, FADD, FAM49B, FCRL3, FLOT2, FLT3LG, FYN, GATA3, GLI2, GLI3, GPAM, GRAP2, GRB2, …
GO:0022407	regulation of cell-cell adhesion	397	0.02	0.986	ABAT, ABL1, ADA, ADAM19, ADAM8, ADAMTS18, ADIPOQ, ADORA2A, ADTRP, AGER, AKT1, ALOX12, ALOX15, ANK3, AP3D1, ASS1, B4GALNT2, BAD, BCL10, BMP4, BMP6, BMP7, BTLA, C1QTNF1, CARD11, CAV1, CBFB, CCDC88B, CCL28, CCM2L, CCR2, CD160, CD209, CD27, CD274, CD276, CD28, CD300A, CD3E, CD44, CD5, CD55, CD6, CD70, CD80, CD81, CD86, CD9, CDC42, CDH1, CDSN, CEACAM6, CELSR2, CORO1A, CSK, CTLA4, CXCL12, CXCL13, CYLD,…
GO:0046578	regulation of Ras protein signal transduction	225	0.02	0.79	ABCA1, ABL1, ABL2, ABR, ABRA, ADRA1A, AKAP13, ALS2, APOC3, APOE, ARFGAP1, ARFGEF1, ARFGEF2, ARHGAP35, ARHGAP42, ARHGAP44, ARHGEF10, ARHGEF10L, ARHGEF11, ARHGEF12, ARHGEF15, ARHGEF16, ARHGEF17, ARHGEF18, ARHGEF19, ARHGEF2, ARHGEF25, ARHGEF28, ARHGEF3, ARHGEF33, ARHGEF4, ARHGEF40, ARHGEF7, ARRB1, AUTS2, BCR, CCDC125, CDC42SE1, CDC42SE2, COL3A1, CRKL, CYTH2, CYTH3, CYTH4, DAB2IP, DENND1A, DGKI, DLC1…
GO:0051668	localization within membrane	113	0.02	0.982	ADAM22, AGRN, ANKS1B, AP2B1, AP3D1, APOE, ARHGAP44, CACNG2, CACNG3, CACNG4, CACNG7, CACNG8, CALY, CDH13, CDH2, CLIP1, CLSTN1, CNIH2, COLQ, CPLX1, DLG1, DLG2, DLG4, DNM1, DNM2, DNM3, DOCK2, EPS15, GRIK2, GRIK5, GRIP1, GRIP2, HIP1, ITGA4, ITGAL, ITGB2, KIF17, KIF5A, KIF5C, LGI1, LRRC1, LRRC7, MADCAM1, MAGI2, MAL, MAPK10, MUSK, MX2, NDC1, NETO1, NLGN1, NRXN1, NRXN2, NSG1, NUP133, PICK1, PTN, PTPRC, …
GO:0055013	cardiac muscle cell development	60	0.02	0.867	ACTC1, ACTN2, ADRA1A, AGT, AKAP13, ALPK2, ALPK3, ATG5, BVES, CAV3, CCNB1, CDK1, CSRP3, CXADR, FHL2, FHOD3, GATA4, HEY2, LRRC10, MAML1, MAP2K4, MEF2A, MIR23A, MTOR, MYH11, MYH6, MYL2, MYLK3, MYO18B, MYOM2, MYOM3, NEB, NEBL, NKX2-6, NRAP, OBSL1, PDGFRA, PDGFRB, PROX1, SGCB, SGCD, SLC8A1, SORBS2, TBX3, TCAP, TTN, ZMPSTE24
GO:0040007	growth	376	0.02	0.972	ABL1, ACVR2B, ADAM15, ADARB1, ADD1, ADRA1A, AGT, AKAP13, ALCAM, AMH, ANKRD11, ANXA6, APBA1, APBA2, APOA5, APP, ARID5B, ARIH2, ATF5, AUTS2, BCL2, BCL9, BDNF, BIN3, BMP4, BMPR1B, BNC2, C9orf72, CCM2, CCM2L, CCNB1, CD81, CD9, CDKN1A, CDKN1C, CELA1, CFLAR, CHRNA1, CHRND, CHST11, COBL, COL12A1, COL14A1, COL20A1, COL27A1, COL6A1, COL6A2, COL6A3, COL7A1, CPQ, CTC1, CTNNB1, CYFIP2, CYP19A1, DCLK1, DDR1, …
GO:0032271	regulation of protein polymerization	206	0.02	0.925	ABI2, ABL1, ACTR2, ACTR3C, ADD1, ADD2, ADD3, AKAP9, ALOX15, ARFGEF1, ARHGAP28, ARHGAP40, ARPC1B, ARPC2, ARPC3, ARPC4, ARPC5, ARPC5L, AVIL, BAIAP2, BAIAP2L1, BAIAP2L2, BIN1, CAMSAP3, CAPG, CAPZA1, CAPZA2, CAPZA3, CAPZB, CAV3, CCL24, CDC42EP3, CDC42EP4, CDC42EP5, CDH5, CDK5R1, CLASP1, CLIP1, CLIP3, CORO1A, CORO1B, COTL1, CTNNA2, CTTN, DBN1, DBNL, DCTN1, DLG1, DMTN, DRG1, ELN, EML2, EPS8, ESAM, EVL,…
GO:0032272	negative regulation of protein polymerization	63	0.02	0.747	ADD1, ADD2, ADD3, ARFGEF1, AVIL, CAPG, CAPZA1, CAPZA2, CAPZA3, CAPZB, CDH5, CLIP3, DMTN, EML2, EPS8, FHOD3, GSN, HIP1R, INPP5J, KANK1, KANK3, KANK4, LMOD1, LMOD3, MAP2, MAPRE1, PFN2, PFN4, RDX, SCIN, SLIT2, SNCA, SPTA1, SPTB, SPTBN1, SPTBN2, SPTBN4, SPTBN5, STMN1, STMN2, TBCD, TMOD1, TMOD2, TMOD4, TRIOBP, TUBB4A, VDAC2, VIL1, VILL
GO:0001655	urogenital system development	298	0.02	0.993	ACE, ACTA2, ACVR2B, ADAMTS16, ADIPOQ, AGT, AGTR1, AKR1B1, ALDH1A2, ALOX15B, AMH, ANGPT1, ANGPT2, APAF1, AQP2, ARID5B, ARL3, ASS1, BAG6, BASP1, BCL2, BCL2L11, BMP4, BMP6, BMP7, BMPER, CASP9, CD34, CDKN1C, CENPF, CEP290, CEP55, COL4A1, COL4A3, COL4A4, CRKL, CRLF1, CTNNB1, CTNNBIP1, CXCR2, CYP19A1, CYP7B1, DACT2, DCHS1, DCN, DLG1, DLG5, EFNB2, EMX2, ENPEP, EPHB2, ESR1, EYA1, FADD, FAT4, FBN1, FGF2, …
GO:0031333	negative regulation of protein complex assembly	132	0.02	0.955	ADD1, ADD2, ADD3, ANKRD27, ARFGEF1, ARHGEF2, AVIL, CAPG, CAPZA1, CAPZA2, CAPZA3, CAPZB, CDC42, CDH5, CLIP3, CLU, CRYAB, CTNNBIP1, DMTN, DNAJC15, EIF4EBP1, EML2, EPS8, FHOD3, GSK3B, GSN, HEY2, HIP1R, HIST3H3, HMGB1, IAPP, INPP5J, INS, INSIG1, JAM3, KANK1, KANK3, KANK4, LDLRAD4, LMOD1, LMOD3, MAP2, MAPRE1, MEFV, MORC1, NLRC3, OPRD1, PARK7, PATL2, PEX14, PEX5, PFN2, PFN4, PMEPA1, PPM1A, PRKCZ, PYDC1…
GO:0015849	organic acid transport	261	0.02	0.941	ABCB4, ABCC1, ABCC2, ABCC3, ABCC4, ABCG2, ACE, ACSL1, ACSL3, AGXT, AKR1C1, AKR1C4, APBA1, APOE, AQP9, ATP8B1, BDKRB2, CASR, CD36, CLN8, CPLX1, CPT1A, CTNS, DRD2, DRD3, FABP3, FOLR1, FOLR3, GIPC1, GJA1, GLS, GOT2, GRM2, KCNJ10, LCN1, LRP2, LRRC8D, LRRC8E, MPC1, NCOA1, NCOA2, NF1, NFE2L1, NFKBIE, NOS2, NTRK2, NTSR1, OC90, OCA2, PDPN, PLA2G2C, PLA2G2D, PLA2G2E, PLA2G2F, PLA2G3, PLA2G4A, PLA2G4F, PLA…
GO:0046942	carboxylic acid transport	261	0.02	0.941	ABCB4, ABCC1, ABCC2, ABCC3, ABCC4, ABCG2, ACE, ACSL1, ACSL3, AGXT, AKR1C1, AKR1C4, APBA1, APOE, AQP9, ATP8B1, BDKRB2, CASR, CD36, CLN8, CPLX1, CPT1A, CTNS, DRD2, DRD3, FABP3, FOLR1, FOLR3, GIPC1, GJA1, GLS, GOT2, GRM2, KCNJ10, LCN1, LRP2, LRRC8D, LRRC8E, MPC1, NCOA1, NCOA2, NF1, NFE2L1, NFKBIE, NOS2, NTRK2, NTSR1, OC90, OCA2, PDPN, PLA2G2C, PLA2G2D, PLA2G2E, PLA2G2F, PLA2G3, PLA2G4A, PLA2G4F, PLA…
GO:0010543	regulation of platelet activation	30	0.02	0.843	ABAT, ADAMTS18, ALOX12, APOE, C1QTNF1, CD9, DMTN, F2, FCER1G, FGG, LYN, NOS3, PDGFA, PDGFB, PDGFRA, PDPN, PLEK, PRKCA, PRKCQ, PRKG1, SELP, SERPINE2, SH2B3, TEC, THBD, UBASH3B
GO:0007223	Wnt signaling pathway, calcium modulating pathway	37	0.02	0.795	AGO1, AGO2, AGO3, AGO4, CAMK2A, CTNNB1, FZD3, FZD5, FZD6, GNAO1, GNB1, GNG2, LEF1, MAP3K7, MOV10, NFATC1, PDE6A, PDE6B, PDE6G, PLCB1, PLCB2, PLCB3, PPP3CB, PPP3R1, ROR2, TCF7L2, TNRC6A, TNRC6B, TNRC6C, WNT11, WNT5A
GO:0010831	positive regulation of myotube differentiation	37	0.02	0.783	BCL2, CAPN2, CAV3, CCL8, CD53, EHD1, EHD2, FAM129B, FLOT1, FLT3LG, GDF15, IL4R, LMOD3, MAML1, MAPK14, MIR1-1, MIR133A2, MMP14, MTOR, MYF5, MYF6, MYOD1, MYOG, NFATC2, RBM24, SCGB3A1, SHOX2, SMYD1, TBX1
GO:0014059	regulation of dopamine secretion	37	0.02	0.779	ABAT, CHRNA6, CHRNB2, CNR1, CXCL12, DRD2, DRD3, DTNBP1, FGF20, GDNF, HTR1B, HTR2A, KCNA2, OR13F1, PINK1, SNCA, SNCG, SYT1, SYT10, SYT12, SYT13, SYT15, SYT17, SYT2, SYT3, SYT4, SYT5, SYT6, SYT7, SYT9
GO:0090218	positive regulation of lipid kinase activity	37	0.02	0.839	AGAP2, AMBRA1, ATG14, CD19, CD81, CDC42, DGKZ, EEF1A2, EPHA8, F2, FGF2, FGFR3, FGR, FLT1, FLT3, FPR2, LYN, NOD2, P2RY12, PDGFB, PDGFRA, PDGFRB, PIK3R4, PRKD1, PTK2, PTK2B, SRC, TGFB1, TNFAIP8L3, VAV2, VAV3
GO:0046883	regulation of hormone secretion	253	0.02	0.984	AACS, ABAT, ABCC8, ADCY5, ADIPOQ, ADORA1, ADORA2A, AGT, AGTR1, ANO1, ANXA5, ARNTL, ARRB1, BAD, BAIAP3, BLK, BMP6, BMP8A, BRSK2, C1QTNF1, C1QTNF3, C2CD2L, CACNA1C, CACNA1D, CACNA1E, CACNA2D2, CAPN10, CARTPT, CASR, CD38, CFTR, CHD7, CHRNA3, CLOCK, CNR1, CPT1A, CREB1, CRH, CRHBP, CRHR1, CYP19A1, DOC2B, DPP4, DRD2, EDN3, EFNA5, EGFR, ENSA, EPHA5, FFAR1, FFAR2, FFAR3, FGA, FGB, FGF23, FGFR1, FGG, FKBP…
GO:0006024	glycosaminoglycan biosynthetic process	98	0.02	0.766	ABCC5, ACAN, AGRN, ANGPT1, B3GALT6, B3GAT3, B3GNT2, B3GNT4, B3GNT7, B4GALT1, B4GALT2, B4GALT3, B4GALT4, B4GALT5, B4GALT6, B4GALT7, CHPF, CHPF2, CHST1, CHST11, CHST13, CHST15, CHST2, CHST3, CHST4, CHST9, CHSY1, CHSY3, CSGALNACT1, CSPG4, DCN, DSE, EXT1, EXT2, GCNT2, GLCE, GPC1, GPC2, GPC5, GPC6, HAS1, HEXA, HS2ST1, HS3ST1, HS3ST2, HS3ST3A1, HS3ST3B1, HS3ST5, HS6ST1, HSPG2, HYAL1, NCAN, NDST1, NDST3…
GO:0051216	cartilage development	167	0.02	0.96	ACAN, ANXA6, AXIN2, BBS2, BMP1, BMP4, BMP5, BMP6, BMP7, BMP8A, BMP8B, BMPR1B, CD44, CHI3L1, CHRDL2, CHST11, CHSY1, COL11A1, COL11A2, COL12A1, COL14A1, COL1A1, COL20A1, COL27A1, COL2A1, COL6A1, COL6A2, COL6A3, COL7A1, CREB3L2, CSGALNACT1, CYTL1, ECM1, EPYC, EVC, FGF18, FGF2, FGF4, FGF6, FGFR1, FGFR3, GDF5, GHRL, GLI2, GNAS, GPLD1, HAND2, HIF1A, HMGA2, HOXA11, HOXA3, HOXB3, HOXC4, HOXD3, HYAL1, HYA…
GO:1902668	negative regulation of axon guidance	26	0.02	0.68	PTPRO, SEMA3A, SEMA3B, SEMA3C, SEMA3D, SEMA3E, SEMA3F, SEMA3G, SEMA4A, SEMA4B, SEMA4C, SEMA4D, SEMA4F, SEMA4G, SEMA5A, SEMA6A, SEMA6B, SEMA6C, SEMA6D, SEMA7A, SLIT2, WNT3A, WNT5A
GO:0046717	acid secretion	80	0.02	0.875	ABCB4, ABCC2, ABCC3, ABCC4, ACE, AGXT, APBA1, AQP9, BDKRB2, CASR, CHRM5, CPLX1, DRD2, DRD3, GHRL, GIPC1, GJA1, GLS, GRM2, HRH2, NF1, NMU, NOS2, NTRK2, OC90, PLA2G2C, PLA2G2D, PLA2G2E, PLA2G2F, PLA2G3, PLA2G4A, PLA2G4F, PLA2G5, PPFIA1, PPFIA2, PPFIA3, PPFIA4, PROCA1, RIMS1, SLC17A7, SLC1A1, SLC1A2, SLC1A3, SLC1A5, SLC1A6, SLC1A7, SLC22A16, SLC26A7, SLC38A2, SLC51A, SLC51B, SLC6A9, SNAP25, STX1A, S…
GO:1905477	positive regulation of protein localization to membrane	120	0.02	0.98	ACSL3, AGR2, AKAP5, AKT1, AKT2, ANK3, ANXA13, AP2B1, ARHGEF16, BAD, BBC3, BCL2, BID, C2CD5, CACNB3, CACNG2, CASP8, CD81, CDK5R1, CHP1, CLIP3, CNPY4, CNST, DLG1, DPP10, EGFR, EPHA2, EPHB2, EZR, FYN, GZMB, HPCA, HRAS, IFNG, ITGAM, ITGB2, KCNB1, KCNJ11, LGALS3, LRP1, MAPK8, MIEF1, MIEF2, MYO1C, NECAB2, NKD2, NMT1, PAK1, PDZK1, PIK3R1, PPP1R13B, PPP3CC, PPP3R1, PRKCE, PRKCH, PTN, PTPN9, RAB11A, RAB11…
GO:1903510	mucopolysaccharide metabolic process	103	0.02	0.781	ABCC5, ACAN, AKT1, ANGPT1, B3GALT6, B3GNT2, B3GNT4, B3GNT7, B4GALT1, B4GALT2, B4GALT3, B4GALT4, B4GALT5, B4GALT6, CD44, CHP1, CHPF, CHPF2, CHST1, CHST11, CHST13, CHST15, CHST2, CHST3, CHST4, CHST9, CHSY1, CHSY3, CSGALNACT1, CSPG4, DCN, DSE, EGFLAM, FGF2, GLB1, GLCE, GUSB, HAS1, HEXA, HEXB, HGF, HYAL1, HYAL2, HYAL3, IDUA, IL15, ITIH1, ITIH2, ITIH3, ITIH4, ITIH5, LYVE1, NCAN, NDNF, NDST1, NDST3, ND…
GO:0051155	positive regulation of striated muscle cell differentiation	65	0.02	0.879	AKAP6, ARRB2, BCL2, BMP4, CAPN2, CAV3, CCL8, CD53, DDX39B, EFNB2, EHD1, EHD2, FAM129B, FLOT1, FLT3LG, GDF15, GREM1, IGF1, IL4R, KAT2A, LMOD3, MAML1, MAPK14, MESP1, MIR1-1, MIR133A2, MIR204, MMP14, MTOR, MYF5, MYF6, MYLK3, MYOCD, MYOD1, MYOG, NFATC2, NRG1, PIN1, PROX1, RBM24, RBPJ, SCGB3A1, SHH, SHOX2, SMYD1, TBX1, TGFB1, WNT3A
GO:0002431	Fc receptor mediated stimulatory signaling pathway	71	0.02	0.843	ABI1, ABL1, ACTB, ACTG1, ACTR2, ARPC1B, ARPC2, ARPC3, ARPC4, ARPC5, BAIAP2, CD247, CD3G, CDC42, CYFIP2, DOCK1, ELMO1, ELMO2, FCER1G, FCGR2B, FCGR3A, FGR, FYN, GRB2, HCK, HSP90AB1, LIMK1, LYN, MAPK1, MYH2, MYO10, MYO1C, NCK1, NCKAP1, NR4A3, PAK1, PIK3CA, PIK3CB, PIK3R1, PIK3R2, PLA2G6, PLCG1, PLCG2, PLD2, PRKCE, PTK2, SRC, VAV1, VAV2, VAV3, WIPF1, WIPF3, YES1
GO:0001558	regulation of cell growth	399	0.02	0.936	ABL1, ACVR1B, ACVRL1, ADAM10, ADAM15, ADAM17, ADIPOR2, ADNP, ADNP2, AGT, AGTR1, AKAP6, AKT1, ANAPC2, APBB1, APBB2, APOE, ARHGEF11, ATAD3A, AVP, AVPR1A, BARHL2, BCAR1, BCL11A, BCL2, BDNF, BLZF1, BRAT1, C8orf44-SGK3, CACNG7, CAMK2D, CAV3, CD38, CDC42, CDH4, CDHR2, CDK5R1, CDKN1A, CDKN2AIP, CISH, CLSTN1, CLSTN3, CPNE5, CPNE6, CPNE9, CRABP2, CRKL, CRLF3, CRYAB, CSNK2A1, CTDP1, CTTN, CXCL12, DACT3, DB…
GO:0007204	positive regulation of cytosolic calcium ion concentration	283	0.02	0.974	ABL1, ABL2, ACKR2, ACKR3, ADCY5, ADCYAP1R1, ADRA1A, ADRA1B, ADRA1D, AGT, AGTR1, AKAP6, APLNR, ATP2B4, AVP, AVPR1A, AVPR1B, BDKRB2, C1QTNF1, C3AR1, C5AR1, C5AR2, CACNA1C, CACNA1D, CACNA2D1, CACNB2, CACNB3, CALCA, CALCR, CAPN3, CASQ1, CAV1, CAV3, CCL1, CCL28, CCL3, CCR2, CCR3, CCR5, CCR6, CCR8, CD19, CD36, CD38, CD52, CD55, CHRNA10, CHRNA9, CIB2, CMKLR1, CNR1, CX3CR1, CXCL11, CXCL13, CXCR1, CXCR2, …
GO:0001574	ganglioside biosynthetic process	13	0.02	0.166	B3GALT4, B4GALNT1, B4GALT5, B4GALT6, ST3GAL5, ST6GALNAC3, ST6GALNAC4, ST6GALNAC5, ST6GALNAC6, ST8SIA2, ST8SIA3, ST8SIA4, ST8SIA6
GO:0006646	phosphatidylethanolamine biosynthetic process	13	0.02	0.128	ALOX15, CEPT1, CHKA, CHKB, ETNK1, ETNK2, ETNPPL, LPIN1, LPIN2, LPIN3, PCYT2, PISD
GO:0009214	cyclic nucleotide catabolic process	13	0.02	0.373	CNP, PDE1A, PDE2A, PDE4A, PDE4B, PDE4C, PDE4D, PDE5A, PDE7A, PDE7B, PDE8A, PDE8B, PDE9A
GO:0007601	visual perception	209	0.02	0.67	ABCA4, AIPL1, AOC2, ATP8A2, ATXN7, BBS1, BBS2, BBS5, BBS7, BBS9, BEST1, BFSP2, CABP1, CABP2, CABP4, CACNA2D4, CACNB2, CDH23, CDH3, CEP250, CHRNB2, CLDN19, CLIC5, CLN8, CLRN1, CNGB1, CNNM4, COL11A1, COL18A1, COL1A1, COL2A1, CPLX3, CPLX4, CRX, CRYAA, CRYBA4, CRYBB1, CRYBB2, CRYBB3, CRYGA, CRYGB, CRYGC, CRYGD, CRYGN, CRYZ, CYP1B1, EFEMP1, EML2, EYA3, EYA4, EYS, FSCN2, GABRR2, GJA3, GNAT1, GRK1, GRM6…
GO:0007159	leukocyte cell-cell adhesion	46	0.03	0.839	ADD2, BMP7, CCR2, CD177, CD209, CD44, CERCAM, CLEC4M, CX3CR1, EZR, FERMT3, GCNT1, GOLPH3, ICAM1, ITGA4, ITGA5, ITGAL, ITGB2, JAM2, MADCAM1, NT5E, PODXL2, PTPRC, RAC2, S100A9, SELE, SELL, SELP, SELPLG, SEMA4D, SPN, STK10, TNF, TNIP1, UMOD, VCAM1, ZAP70
GO:0060291	long-term synaptic potentiation	46	0.03	0.849	ARC, CRH, CRHR2, GIP, GRIN2A, GRIN2B, GRIN2D, ITPR3, LRRTM1, LRRTM2, MAPK1, MPP2, NFATC4, NLGN1, NPTN, NR2E1, NTRK2, PRKCZ, PTK2B, PTN, RELN, RGS14, S100B, SERPINE2, SHANK1, SHANK2, SHANK3, SLC24A1, SLC24A2, SLC8A2, SLC8A3, SNAP25, SNAP47, SNCA, STX3, SYT12, TNR
GO:1900271	regulation of long-term synaptic potentiation	46	0.02	0.858	ABL1, ADCY1, ADORA1, ADORA2A, AGER, APOE, APP, ARC, CHRNA7, CREB1, CRTC1, CX3CR1, CYP46A1, DRD2, EIF2AK4, EPHB2, FAM107A, GSK3B, IGSF11, INS, LGMN, LILRB2, MME, NCSTN, NF1, NPTN, NRGN, NSG1, PPP1R9A, PTN, RELN, SCGN, SHANK3, SHISA7, SQSTM1, STAU1, TYROBP
GO:0032970	regulation of actin filament-based process	365	0.03	0.945	ABI2, ABL1, ABL2, ACTN2, ACTR2, ACTR3C, ADD1, ADD2, ADD3, ADORA1, AKAP13, AKAP9, ALMS1, ALOX15, ANK2, ARAP1, ARFGEF1, ARHGAP28, ARHGAP35, ARHGAP40, ARHGAP44, ARHGEF10, ARHGEF10L, ARHGEF15, ARHGEF19, ARPC1B, ARPC2, ARPC3, ARPC4, ARPC5, ARPC5L, ATP1A1, ATP1A2, ATP2A1, ATP2A2, AVIL, BAIAP2, BAIAP2L1, BAIAP2L2, BCAS3, BIN1, BST1, C9orf72, CACNA1C, CAMK2D, CAPG, CAPZA1, CAPZA2, CAPZA3, CAPZB, CAV1, CA…
GO:0070252	actin-mediated cell contraction	85	0.03	0.971	ACTC1, ACTN2, ACTN3, ANK2, ATP1A1, CACNA1C, CACNA1D, CACNA1G, CACNA2D1, CACNB2, CAMK2D, CAV3, EMP2, FGF12, FRMD6, GJA1, KCND3, KCNE1, KCNE2, KCNE4, KCNH2, KCNJ2, KCNJ3, KCNJ5, KCNN2, KCNQ1, MYBPC1, MYBPC2, MYH2, MYH3, MYH6, MYH7, MYL1, MYL2, MYL3, MYL4, MYL6, NEB, NEDD4L, PARVA, PDPN, RYR2, SCN1A, SCN1B, SCN2B, SCN3B, SCN5A, SGCD, SLC9A1, TCAP, TMOD1, TNNC2, TNNI1, TNNI2, TNNI3, TNNT1, TNNT2, TNN…
GO:0014066	regulation of phosphatidylinositol 3-kinase signaling	119	0.03	0.973	AGT, ANGPT1, BECN1, CD28, CEP55, DAB2IP, DCN, EGFR, ERBB3, ERBB4, F2, FBXL2, FGFR1, FGR, FLT1, FLT3, FSHR, FYN, GAB1, HCLS1, HCST, HGF, IER3, IGF1, IGF1R, INS, INSR, IRS2, KDR, LIME1, LYN, MAPK1, MAZ, MUSK, MYOC, NCF1, NEDD4, NKX3-1, NLRC3, NTRK1, NTRK2, NTRK3, OSM, PDGFA, PDGFB, PDGFC, PDGFD, PDGFRA, PDGFRB, PIK3AP1, PIK3CA, PIK3CB, PIK3CD, PIK3CG, PIK3R1, PIK3R5, PIP4K2A, PIP5K1A, PIP5K1B, PIP5…
GO:1902115	regulation of organelle assembly	211	0.03	0.914	ADAMTS16, AKAP13, ALMS1, ARHGAP35, ARHGEF2, ASAP1, ATG3, ATG5, ATMIN, BECN1, BRCA1, C10orf90, C9orf72, CAPG, CAV3, CBLN1, CCDC88A, CCSAP, CDK10, CDKL1, CENPJ, CEP120, CEP97, CHMP1A, CHMP4C, CNOT1, CNOT6L, CNTROB, CROCC, CYLD, DCDC2, DNM2, DRG1, DYNC1H1, DZIP1, EVI5, EVI5L, EZR, FEZ2, FSCN1, G3BP2, GAP43, GPSM2, GRID2, GSN, HAP1, HCK, HSPA1A, HTT, IFT140, IL1RAP, IL5, KAT2A, KAT2B, KCTD17, KIAA132…
GO:0007193	adenylate cyclase-inhibiting G protein-coupled receptor signaling pathway	82	0.03	0.943	ADCY1, ADCY2, ADCY3, ADCY4, ADCY5, ADCY6, ADCY7, ADCY9, ADORA1, AKAP12, AKAP5, CASR, CHRM1, CHRM2, CHRM3, CHRM4, CHRM5, DRD2, DRD3, FFAR3, FPR2, GABBR1, GNAI2, GNAI3, GNAL, GNAT3, GNAZ, GPR176, GPR37L1, GRIK3, GRM2, GRM3, GRM4, GRM6, GRM7, GRM8, HRH3, HRH4, HTR1B, HTR5A, INSL3, LPAR1, MARCO, MCHR1, MTNR1A, NPR3, NPY1R, OPRD1, OPRK1, OPRL1, OPRM1, OR13F1, P2RY12, PALM, PDE2A, PTGDR2, RIC8A, RXFP2,…
GO:0048589	developmental growth	372	0.03	0.971	ABL1, ACVR2B, ADAM15, ADARB1, ADD1, ADRA1A, AGT, AKAP13, ALCAM, ANKRD11, ANXA6, APBA1, APBA2, APOA5, APP, ARID5B, ARIH2, ATF5, AUTS2, BCL2, BCL9, BDNF, BIN3, BMP4, BMPR1B, BNC2, C9orf72, CCM2, CCM2L, CCNB1, CD81, CD9, CDKN1A, CDKN1C, CELA1, CFLAR, CHRNA1, CHRND, CHST11, COBL, COL12A1, COL14A1, COL20A1, COL27A1, COL6A1, COL6A2, COL6A3, COL7A1, CPQ, CTC1, CTNNB1, CYFIP2, CYP19A1, DCLK1, DDR1, DDR2,…
GO:0051282	regulation of sequestering of calcium ion	130	0.03	0.988	ABL1, AKAP6, ANK2, ANXA5, ANXA6, APLNR, ATG5, ATP1A2, CACNA1C, CAMK2D, CAPN3, CASQ1, CASQ2, CCL3, CCR5, CD19, CHD7, CORO1A, CXCL11, DHRS7C, DRD2, F2, FASLG, FGF2, FKBP1A, FKBP1B, GSTM2, GSTO1, HAP1, HRC, HTR2A, HTR2B, HTT, ITPR1, ITPR2, ITPR3, JPH2, JPH3, JPH4, LACRT, LCK, LETM1, LIME1, LYN, MCOLN2, METTL21C, MIR1-1, MIR133A2, MYO5A, NOS1, NPSR1, NTSR1, P2RX7, P2RY6, PDE4D, PKD2, PLCB1, PLCB2, PL…
GO:0021510	spinal cord development	102	0.03	0.946	ABT1, ACTL6A, ACTL6B, ADARB1, AKT1, CHRD, CLN8, DAAM2, DAB1, DBX1, DCC, DCTN1, DMRT3, DRAXIN, DRGX, DYNC2H1, FOXN4, GBX1, GDF7, GDNF, GDPD5, GIGYF2, GLI2, GLI3, HOXC10, HOXD10, IFT172, INTU, LHX3, LHX4, LHX5, LOXL3, MDGA1, MDGA2, MNX1, MPST, MTOR, NF1, NFE2L1, NKX2-2, NKX6-1, NOTCH1, OLIG3, PAX6, PAX7, PBX3, PHGDH, PHOX2A, PKD1, PKD2, PLXDC1, PROX1, PTBP2, PTCH1, PTN, PTPRS, RELN, RFX4, RFX8, ROB…
GO:0002697	regulation of immune effector process	382	0.03	0.987	A2M, ABR, AGER, AIM2, ANGPT1, ANKRD17, AP1G1, APLF, APOBEC3G, APPL2, ARRB2, ATAD5, ATG5, BCL10, BCR, C17orf99, C1QA, C1QBP, C1R, C1S, C2, C3, C3AR1, C5AR1, C5AR2, C6, C7, C8B, C8G, CADM1, CCR2, CD160, CD177, CD19, CD1A, CD1B, CD22, CD226, CD244, CD28, CD300A, CD36, CD55, CD59, CD5L, CD80, CD81, CD84, CD86, CFB, CFH, CFHR2, CFI, CLEC12B, CLNK, CLU, CPB2, CPN2, CR1, CR1L, CR2, CRTAM, CXCL6, DDX1, D…
GO:0050433	regulation of catecholamine secretion	55	0.03	0.863	ABAT, ADORA2A, AGT, CARTPT, CHGA, CHRNA6, CHRNB2, CNR1, CRH, CXCL12, DRD2, DRD3, DTNBP1, FFAR3, FGF20, GDNF, HRH3, HTR1B, HTR2A, KCNA2, KCNB1, OR13F1, OXT, P2RY12, PINK1, SNCA, SNCG, STX1A, SYT1, SYT10, SYT12, SYT13, SYT15, SYT17, SYT2, SYT3, SYT4, SYT5, SYT6, SYT7, SYT9, VIP
GO:0060048	cardiac muscle contraction	76	0.03	0.884	ACTC1, ANK2, ATP1A1, ATP1A2, CACNA1C, CACNA1D, CACNA1G, CACNA2D1, CACNB2, CAMK2D, CASQ2, CAV3, CSRP3, FGF12, GAA, GJA1, KCND3, KCNE1, KCNE2, KCNE4, KCNH2, KCNJ2, KCNJ3, KCNJ5, KCNN2, KCNQ1, MAP2K3, MTOR, MYH6, MYH7, MYL1, MYL2, MYL3, MYL4, MYLK2, NEDD4L, PIK3CA, PPP1R13L, RYR2, SCN1A, SCN1B, SCN2B, SCN3B, SCN5A, SGCD, SLC8A1, SLC9A1, SMAD5, TCAP, TNNI1, TNNI2, TNNI3, TNNT1, TNNT2, TNNT3, TPM1, TTN
GO:0017157	regulation of exocytosis	216	0.03	0.972	ABR, ADCY1, ADORA2A, ADRA1A, AP1G1, APBA1, APBA2, ATP13A2, ATP2A2, BACE1, BAIAP3, BCR, CACNA1D, CACNA1G, CACNA1H, CACNA1I, CACNB2, CADPS, CADPS2, CCR2, CD177, CD300A, CD84, CFTR, CHMP6, CHRM2, CHRNA6, CHRNB2, CHRNB3, CLASP1, CNR1, CPLX1, CPLX2, CPLX3, DGKI, DNM1L, DOC2A, DOC2B, DRD2, DTNBP1, FCER1G, FCGR2B, FER, FES, FGA, FGB, FGG, FGR, FOXF1, GAB2, GIPC1, GIT1, GNAI2, GRIK5, GRIN3A, GSK3B, HAP1,…
GO:0045927	positive regulation of growth	258	0.03	0.985	ACTN3, ADAM10, ADAM17, ADNP, ADNP2, AGR2, AGRN, AKAP6, AKT1, ANAPC2, ATP8A2, AVP, AVPR1A, BASP1, BBS2, BCL2, BDNF, BRAT1, CACNA2D2, CACNG7, CAPN3, CCNB1, CD38, CDC42, CDH4, CDK1, CDKN2AIP, CHD7, CPNE5, CPNE6, CPNE9, CRABP2, CREB1, CSHL1, CSNK2A1, CTTN, CXCL12, DBN1, DBNL, DDX39B, DISC1, DNPH1, DRD2, DSCAM, EFNA5, EGFR, EIF4G1, EIF4G2, ERBB4, EXTL3, EZR, F2, FAM122A, FGF2, FGF8, FGFR1, FGFR1OP, FG…
GO:0098659	inorganic cation import across plasma membrane	70	0.03	0.816	ABCC9, ATP12A, ATP1A1, ATP1A2, ATP1A3, ATP1A4, ATP1B3, ATP2B4, ATP4A, CACNA2D1, FAM155A, FXYD2, HCN2, HCN4, KCNE2, KCNH2, KCNJ1, KCNJ10, KCNJ11, KCNJ12, KCNJ14, KCNJ15, KCNJ16, KCNJ2, KCNJ3, KCNJ5, KCNJ6, KCNJ9, KCNK5, KCNK9, SLC12A1, SLC12A3, SLC12A4, SLC12A5, SLC12A6, SLC12A7, SLC12A8, SLC12A9, SLC34A1, SLC39A10, SLC39A12, SLC39A14, SLC39A4, SLC8A1, SLC8A3, SLC9A1, SLC9A3, SLC9A9, SLC9C1, SLC9C…
GO:0099587	inorganic ion import across plasma membrane	70	0.03	0.816	ABCC9, ATP12A, ATP1A1, ATP1A2, ATP1A3, ATP1A4, ATP1B3, ATP2B4, ATP4A, CACNA2D1, FAM155A, FXYD2, HCN2, HCN4, KCNE2, KCNH2, KCNJ1, KCNJ10, KCNJ11, KCNJ12, KCNJ14, KCNJ15, KCNJ16, KCNJ2, KCNJ3, KCNJ5, KCNJ6, KCNJ9, KCNK5, KCNK9, SLC12A1, SLC12A3, SLC12A4, SLC12A5, SLC12A6, SLC12A7, SLC12A8, SLC12A9, SLC34A1, SLC39A10, SLC39A12, SLC39A14, SLC39A4, SLC8A1, SLC8A3, SLC9A1, SLC9A3, SLC9A9, SLC9C1, SLC9C…
GO:0032963	collagen metabolic process	61	0.03	0.416	ADAM15, ADAMTS14, ADAMTS2, ADAMTS3, COL13A1, COL15A1, COL1A1, COL1A2, COL5A1, CTSB, HIF1A, MMP1, MMP11, MMP13, MMP14, MMP15, MMP16, MMP17, MMP19, MMP2, MMP20, MMP21, MMP23B, MMP24, MMP25, MMP26, MMP9, MRC2, P2RX7, PEPD, PHYKPL, PLOD1, PLOD2, PLOD3, PRTN3, SERPINH1, SMPD3, TMPRSS6, TNXB, TRAM2, VIPAS39, VPS33B
GO:0009187	cyclic nucleotide metabolic process	39	0.03	0.778	ADCY1, ADCY10, ADCY2, ADCY3, ADCY4, ADCY5, ADCY6, ADCY7, ADCY9, AMPD2, CNP, EPHA2, GUCY2D, NPPB, NPPC, NPR1, NPR2, PDE1A, PDE2A, PDE4A, PDE4B, PDE4C, PDE4D, PDE5A, PDE7A, PDE7B, PDE8A, PDE8B, PDE9A, RORA
GO:0043270	positive regulation of ion transport	263	0.03	0.999	ABAT, ABCA7, ABCB1, ABCB4, ABL1, ACTN2, ACTN4, ADCYAP1R1, ADORA1, ADORA2A, AGT, AHCYL1, AKAP6, AKAP9, AKT1, ANK2, ANK3, APLNR, APOE, ARC, ARRB2, ATF4, ATP1B3, ATP2A1, ATP2B1, ATP8A1, ATP8A2, AVP, AVPR1A, CACNA1D, CACNA2D1, CACNB2, CACNB3, CACNG2, CACNG3, CACNG4, CALCR, CAMK2A, CAPN3, CASQ1, CASR, CAV1, CCK, CCL3, CCR2, CD19, CFTR, CHP1, CHRM1, CHRNB2, CNKSR3, CNTN1, CRH, CXCL11, CXCL12, CYP4F2, D…
GO:0051494	negative regulation of cytoskeleton organization	135	0.03	0.93	ADD1, ADD2, ADD3, APC, APC2, ARAP1, ARFGEF1, ARHGAP28, ARHGEF2, AVIL, BRCA1, C16orf45, CAMSAP3, CAPG, CAPZA1, CAPZA2, CAPZA3, CAPZB, CAV3, CDH5, CLASP1, CLIP3, CORO1A, CORO1B, CORO2B, CTNNA2, DLC1, DMTN, EML2, EPS8, ESPN, FHOD3, GMFB, GMFG, GSN, HIP1R, INPP5J, INPP5K, KANK1, KANK3, KANK4, KAT2A, KAT2B, KIF25, LIMA1, LMOD1, LMOD3, MAP1B, MAP2, MAP6D1, MAPRE1, MDM1, MYOC, NAV3, NEK2, NPM1, PFN2, PF…
GO:1905475	regulation of protein localization to membrane	181	0.03	0.982	ACSL3, ACTB, ADAM10, AGR2, AKAP5, AKT1, AKT2, ANK3, ANXA13, AP2B1, ARHGAP44, ARHGEF16, BAD, BBC3, BCL2, BID, C2CD5, CACNB3, CACNG2, CASP8, CD81, CDH2, CDK5R1, CHP1, CLIP3, CNPY4, CNST, CRIPT, CRKL, CSK, CSRP3, DLG1, DMTN, DPP10, EGFR, EPHA2, EPHB2, EZR, FYN, FZD9, GOPC, GPC1, GPC2, GPC5, GPC6, GRASP, GSN, GZMB, HPCA, HRAS, IFNG, INPP5K, INS, ITGAM, ITGB2, KCNB1, KCNE1, KCNJ11, LGALS3, LRP1, LZTFL…
GO:0098693	regulation of synaptic vesicle cycle	110	0.03	0.989	ADCY1, ADORA2A, ADRA1A, APBA1, APBA2, ATP2A2, BACE1, BRSK1, BRSK2, BSN, BTBD9, CACNA1D, CACNB2, CDH2, CDK5R1, CHRM2, CHRNA6, CHRNB2, CHRNB3, CNR1, CPLX1, CPLX2, CPLX3, DGKI, DGKQ, DNAJC5, DNM1, DNM1L, DNM3, DRD2, DTNBP1, FGF14, GIPC1, GIT1, GRIK5, GRIN3A, GSK3B, HTR1B, HTR2A, LRRK2, MAGI2, NAPA, NAPB, NCS1, NLGN1, NLGN2, NRXN1, P2RX1, PCDH17, PFN2, PLD1, PPFIA2, PPP3CB, PPP3CC, PRKAR1B, PRKCB, PR…
GO:0006688	glycosphingolipid biosynthetic process	25	0.03	0.429	A3GALT2, A4GALT, B3GALT1, B3GALT4, B4GALNT1, B4GALT3, B4GALT5, B4GALT6, ST3GAL5, ST6GALNAC3, ST6GALNAC4, ST6GALNAC5, ST6GALNAC6, ST8SIA1, ST8SIA2, ST8SIA3, ST8SIA4, ST8SIA5, ST8SIA6, UGCG, UGT8
GO:0048596	embryonic camera-type eye morphogenesis	25	0.03	0.832	ALDH1A3, ARID1A, BMP7, FOXF2, FRS2, FZD5, HIPK1, HIPK2, KDM2B, LRP6, PAX2, PAX6, PHACTR4, PROX1, SIX3, STRA6, TBX2, TFAP2A, TH, WNT16, WNT5A, ZEB1
GO:0015804	neutral amino acid transport	32	0.03	0.706	CTNS, NFE2L1, NFKBIE, SLC1A1, SLC1A4, SLC1A5, SLC36A1, SLC36A2, SLC36A3, SLC38A1, SLC38A2, SLC38A3, SLC38A7, SLC38A9, SLC3A1, SLC3A2, SLC43A1, SLC43A2, SLC6A17, SLC6A19, SLC6A20, SLC6A5, SLC6A7, SLC6A9, SLC7A5, SLC7A8, SLC7A9
GO:0001573	ganglioside metabolic process	21	0.03	0.479	B3GALT4, B4GALNT1, B4GALT5, B4GALT6, GM2A, HEXB, ITGB8, NEU1, NEU3, NEU4, ST3GAL5, ST6GALNAC3, ST6GALNAC4, ST6GALNAC5, ST6GALNAC6, ST8SIA2, ST8SIA3, ST8SIA4, ST8SIA6
GO:0006493	protein O-linked glycosylation	115	0.03	0.42	B3GALNT1, B3GALT1, B3GALT4, B3GALT5, B3GALT6, B3GNT2, B3GNT4, B3GNT5, B3GNT6, B3GNT7, B4GALT5, CHST4, DPM1, DPM2, EOGT, FKRP, FKTN, GALNT1, GALNT10, GALNT11, GALNT12, GALNT14, GALNT16, GALNT18, GALNT3, GALNT7, GALNT8, GALNT9, GALNTL6, GCNT1, ISPD, KDELC2, LFNG, MGAT5B, MUC12, MUC15, MUC16, MUC17, MUC19, MUC2, MUC21, MUC3A, MUC4, MUC5AC, MUC5B, MUC6, MUC7, MUCL1, PLOD1, PLOD2, PLOD3, POFUT1, POFUT…
GO:0099504	synaptic vesicle cycle	115	0.03	0.956	ACTB, ACTBL2, ACTG1, AMPH, AP3D1, BRSK1, CADPS, CADPS2, CPLX1, CPLX2, CPLX3, CPLX4, CTBP2, CTNNB1, DDC, DENND1A, DNAJC5, DNAJC6, DNM1, DNM1L, DNM2, DNM3, DOC2A, DOC2B, ERC2, FCHO2, GAK, MX2, NAPA, NLGN1, NLGN2, OTOF, P2RX7, PACSIN1, PCLO, PICALM, PIP5K1C, PLD2, PPFIA3, PSEN1, RAB27B, RAB5A, RIMS1, RIMS3, RIMS4, SEPT5, SH3GL1, SH3GL2, SLC17A7, SLC18A1, SLC18A2, SNAP23, SNAP25, SNAP47, SNAP91, SNCA…
GO:0006022	aminoglycan metabolic process	156	0.03	0.908	ABCC5, ACAN, AGRN, AKT1, ANGPT1, B3GALT6, B3GAT1, B3GAT3, B3GNT2, B3GNT4, B3GNT5, B3GNT6, B3GNT7, B4GALT1, B4GALT2, B4GALT3, B4GALT4, B4GALT5, B4GALT6, B4GALT7, CD44, CHIT1, CHP1, CHPF, CHPF2, CHST1, CHST11, CHST13, CHST15, CHST2, CHST3, CHST4, CHST9, CHSY1, CHSY3, CSGALNACT1, CSPG4, DCN, DSE, EGFLAM, EXT1, EXT2, FGF2, FUCA1, GAL3ST3, GCNT2, GLB1, GLCE, GPC1, GPC2, GPC5, GPC6, GUSB, HAS1, HEXA, H…
GO:0050867	positive regulation of cell activation	311	0.03	0.995	ADA, ADAM8, AGER, AKT1, AP1G1, AP3D1, ATAD5, AXL, BAD, BCL10, BCL2, BLOC1S3, BST1, BTLA, CAPN3, CARD11, CAV1, CBFB, CCDC88B, CCL3, CCR2, CD160, CD177, CD209, CD226, CD27, CD274, CD276, CD28, CD38, CD3E, CD5, CD55, CD6, CD70, CD80, CD81, CD86, CDC42, CDKN1A, CHRNB2, CORO1A, CSK, CTLA4, CYLD, DMTN, DOCK8, DPP4, DUSP10, EBI3, EFNB2, EFNB3, EGR3, EXOSC3, FADD, FAM49B, FCER1G, FCRL3, FGR, FLOT2, FLT3L…
GO:0099072	regulation of postsynaptic membrane neurotransmitter receptor levels	48	0.03	0.848	ADAM22, AP2B1, ARHGAP44, CACNG2, CACNG3, CACNG4, CACNG7, CACNG8, CALY, CLSTN1, CPLX1, CTNND1, DLG1, DLG2, DLG4, DNM1, DNM2, DNM3, EFNB2, EPS15, EPS8, FLOT2, GRIP1, GRIP2, LGI1, LRRC1, LRRC7, MAPK10, MX2, NSG1, RAB11A, RAB8A, SHISA6, SNAP25, SNAP47, STX1B, STX3, YWHAE
GO:0099643	signal release from synapse	98	0.03	0.952	APBA1, BRSK1, CACNA1B, CADPS, CADPS2, CHAT, CPLX1, CPLX2, CPLX3, CPLX4, CTBP2, DGKI, DNAJC5, DOC2A, DOC2B, ERC2, GAD1, GAD2, GRM4, HRH3, NAPA, NF1, NLGN1, NRXN1, NRXN2, OTOF, P2RX7, PCLO, PIP5K1C, PPFIA1, PPFIA2, PPFIA3, PPFIA4, PSEN1, PTPRN2, RIMS1, RIMS3, RIMS4, RPH3A, SEPT5, SLC18A2, SLC18A3, SLC5A7, SLC6A9, SNAP23, SNAP25, SNAP47, SNCA, STX11, STX1A, STX1B, STX2, STX3, STXBP1, SV2A, SYN2, SYT…
GO:0014031	mesenchymal cell development	75	0.03	0.879	ACVR1, ALDH1A2, BCL2, CORO1C, CYP26C1, EDN3, EDNRB, ERBB4, FAM172A, FN1, FOLR1, GDNF, HAND2, HEY2, HEYL, HIF1A, HTR2B, JAG1, KBTBD8, KITLG, LAMA5, MAPK1, NOTCH1, NRG1, NRP2, OVOL2, PDCD6, PEF1, PHACTR4, PITX2, RET, SEMA3A, SEMA3B, SEMA3C, SEMA3D, SEMA3E, SEMA3F, SEMA3G, SEMA4A, SEMA4B, SEMA4C, SEMA4D, SEMA4F, SEMA4G, SEMA6A, SEMA6B, SEMA6C, SEMA6D, SEMA7A, SHH, SOX10, SOX8, TAPT1, TBX1, TCOF1, ZE…
GO:0048864	stem cell development	75	0.03	0.877	ACVR1, ALDH1A2, CORO1C, CYP26C1, EDN3, EDNRB, ERBB4, FAM172A, FN1, FOLR1, GDNF, HAND2, HIF1A, HTR2B, JAG1, KBTBD8, KITLG, LAMA5, MAPK1, MSI2, NRG1, NRP2, OVOL2, PDCD6, PEF1, PHACTR4, PITX2, PTPRC, RET, SEMA3A, SEMA3B, SEMA3C, SEMA3D, SEMA3E, SEMA3F, SEMA3G, SEMA4A, SEMA4B, SEMA4C, SEMA4D, SEMA4F, SEMA4G, SEMA6A, SEMA6B, SEMA6C, SEMA6D, SEMA7A, SETD2, SHH, SOX10, SOX8, TAPT1, TBX1, TCOF1, WNT7A, Z…
GO:0030835	negative regulation of actin filament depolymerization	35	0.03	0.586	ADD1, ADD2, ADD3, AVIL, CAPG, CAPZA1, CAPZA2, CAPZA3, CAPZB, DMTN, EPS8, GSN, LIMA1, LMOD1, LMOD3, RDX, SCIN, SPTA1, SPTB, SPTBN1, SPTBN2, SPTBN4, SPTBN5, TMOD1, TMOD2, TMOD4, TRIOBP, VIL1, VILL
GO:0038094	Fc-gamma receptor signaling pathway	72	0.03	0.84	ABI1, ABL1, ACTB, ACTG1, ACTR2, ARPC1B, ARPC2, ARPC3, ARPC4, ARPC5, BAIAP2, CD247, CD3G, CDC42, CLEC4E, CYFIP2, DOCK1, ELMO1, ELMO2, FCER1G, FCGR2B, FCGR3A, FGR, FYN, GRB2, HCK, HSP90AB1, LIMK1, LYN, MAPK1, MYH2, MYO10, MYO1C, NCK1, NCKAP1, PAK1, PIK3CA, PIK3CB, PIK3R1, PIK3R2, PLA2G6, PLCG1, PLCG2, PLD2, PRKCE, PTK2, SRC, VAV1, VAV2, VAV3, WIPF1, WIPF3, YES1
GO:0002433	immune response-regulating cell surface receptor signaling pathway involved in phagocytosis	69	0.03	0.838	ABI1, ABL1, ACTB, ACTG1, ACTR2, ARPC1B, ARPC2, ARPC3, ARPC4, ARPC5, BAIAP2, CD247, CD3G, CDC42, CYFIP2, DOCK1, ELMO1, ELMO2, FCGR2B, FCGR3A, FGR, FYN, GRB2, HCK, HSP90AB1, LIMK1, LYN, MAPK1, MYH2, MYO10, MYO1C, NCK1, NCKAP1, PAK1, PIK3CA, PIK3CB, PIK3R1, PIK3R2, PLA2G6, PLCG1, PLCG2, PLD2, PRKCE, PTK2, SRC, VAV1, VAV2, VAV3, WIPF1, WIPF3, YES1
GO:0038096	Fc-gamma receptor signaling pathway involved in phagocytosis	69	0.03	0.838	ABI1, ABL1, ACTB, ACTG1, ACTR2, ARPC1B, ARPC2, ARPC3, ARPC4, ARPC5, BAIAP2, CD247, CD3G, CDC42, CYFIP2, DOCK1, ELMO1, ELMO2, FCGR2B, FCGR3A, FGR, FYN, GRB2, HCK, HSP90AB1, LIMK1, LYN, MAPK1, MYH2, MYO10, MYO1C, NCK1, NCKAP1, PAK1, PIK3CA, PIK3CB, PIK3R1, PIK3R2, PLA2G6, PLCG1, PLCG2, PLD2, PRKCE, PTK2, SRC, VAV1, VAV2, VAV3, WIPF1, WIPF3, YES1
GO:0035641	locomotory exploration behavior	12	0.04	0.67	APOE, C12orf10, CRH, DLG4, DPP4, GAD1, LRRK2, NLGN2, PENK, PRKCE, SLC4A10, TNR
GO:0098962	regulation of postsynaptic neurotransmitter receptor activity	12	0.04	0.235	AKAP9, CACNG4, CACNG5, CNIH2, HOMER1, NPTX1, NPTX2, NPTXR, SHISA6, SHISA7, SHISA9, SRC
GO:0010830	regulation of myotube differentiation	63	0.04	0.836	ANKRD2, BCL2, BDNF, CAPN2, CAV3, CCL8, CD53, CFLAR, DMPK, EHD1, EHD2, FAM129B, FBXO22, FLOT1, FLT3LG, GDF15, HDAC3, HDAC4, HDAC5, HDAC9, IL4R, LMOD3, MAML1, MAPK14, MIR1-1, MIR133A2, MMP14, MTOR, MYF5, MYF6, MYOCD, MYOD1, MYOG, NFATC2, NLN, NOTCH1, RBM24, SCGB3A1, SHOX2, SMYD1, TBX1, TMEM119, TRIM72, XBP1
GO:0031623	receptor internalization	60	0.03	0.883	ACHE, ACKR3, AP2B1, ARRB1, ARRB2, CACNG2, CACNG3, CACNG4, CACNG8, CALCRL, CALY, CAV1, CAV3, CD36, CD81, CD9, CNTN2, CXCR1, CXCR2, DNM1, DNM2, DNM3, DRD2, DRD3, EPS15, EZR, FCER1G, GRB2, GRIA1, GRK4, HTR1B, HTR2B, ITGB2, LILRB1, LRP1, MX2, NEDD4, PICALM, RAB31, RAB5A, RAMP3, SAG, SNAP25, SNCA, SNX1
GO:0048863	stem cell differentiation	142	0.03	0.982	A2M, ACE, ACVR1, ALDH1A2, BCHE, CDK6, CORO1C, CYP26C1, DNMT3L, EDN3, EDNRB, ERBB4, ESR1, FAM172A, FAM19A1, FBXL17, FGFR2, FN1, FOLR1, FRZB, GDNF, GPM6A, GREM1, HAND2, HIF1A, HMGA2, HTR2B, JAG1, JARID2, KBTBD8, KITLG, LAMA5, LIN28A, LRP6, MAPK1, MEOX1, MSI2, MSX1, MYOCD, NELFB, NOTCH1, NRG1, NRP2, NTF4, OSR1, OVOL2, PAX2, PDCD6, PDX1, PEF1, PHACTR4, PITX2, POU6F2, PTPRC, PUM1, RBPJ, REST, RET, RUN…
GO:0030201	heparan sulfate proteoglycan metabolic process	28	0.04	0.625	B3GALT6, B3GAT3, CSGALNACT1, DSE, EXT1, EXT2, EXTL3, GLCE, GPC1, HS2ST1, HS3ST3B1, HS3ST4, HS3ST5, HS6ST1, HS6ST3, NDST1, NDST3, NDST4, SGSH, SULF1, SULF2, VANGL2, XYLT1, XYLT2
GO:0055075	potassium ion homeostasis	28	0.03	0.755	ATP12A, ATP1A1, ATP1A2, ATP1A3, ATP1A4, ATP1B3, ATP4A, ATP6V1B1, CYP11B2, KCNH2, KCNJ10, KCNJ2, KCNMA1, KCTD7, SLC12A1, SLC12A3, SLC12A4, SLC12A5, SLC12A6, SLC12A7, SLC12A8, SLC12A9, TFAP2B, UPK3A
GO:0060143	positive regulation of syncytium formation by plasma membrane fusion	28	0.03	0.729	CAMK1, CAPN2, CCL8, CD53, DCSTAMP, EHD1, EHD2, FLOT1, FLT3LG, GCM1, GDF15, IL4R, MAPK14, MYF5, MYF6, MYOD1, MYOG, NFATC2, OCSTAMP, RAPGEF3, SCGB3A1, TYROBP
GO:0010770	positive regulation of cell morphogenesis involved in differentiation	150	0.04	0.95	ABL1, ACTR2, ADNP, ANAPC2, ANKRD27, ARHGEF7, ARPC2, BAIAP2, BDNF, C1QBP, CAMK2B, CAPRIN1, CASS4, CDC42, CDH4, CHODL, CRABP2, CRKL, CTTN, CUL7, CUX1, CUX2, CXCL12, DBN1, DBNL, DISC1, DMTN, DNM1L, DNM2, DOCK1, DOCK5, DSCAM, EEF2K, EFNA5, FBXO31, FBXW8, FGA, FGB, FGG, FN1, HCLS1, ISLR2, IST1, KALRN, LIMK1, LIMS1, LIMS2, LPAR3, LRP1, LRP8, MAP1B, MAP2K1, MAP3K13, MAP6, MAPT, MEGF8, METRN, MYOC, NDEL1…
GO:0030833	regulation of actin filament polymerization	150	0.04	0.917	ABI2, ACTR2, ACTR3C, ADD1, ADD2, ADD3, ALOX15, ARFGEF1, ARHGAP28, ARHGAP40, ARPC1B, ARPC2, ARPC3, ARPC4, ARPC5, ARPC5L, AVIL, BAIAP2, BAIAP2L1, BAIAP2L2, BIN1, CAPG, CAPZA1, CAPZA2, CAPZA3, CAPZB, CCL24, CDC42EP3, CDC42EP4, CDC42EP5, CORO1A, CORO1B, COTL1, CTNNA2, CTTN, DBN1, DBNL, DLG1, DMTN, ELN, EPS8, ESAM, EVL, FCHSD1, FER, FHOD3, GMFB, GMFG, GRB2, GSN, HCK, HCLS1, HIP1R, ICAM1, IQGAP2, JMY, …
GO:0006023	aminoglycan biosynthetic process	103	0.04	0.767	ABCC5, ACAN, AGRN, ANGPT1, B3GALT6, B3GAT3, B3GNT2, B3GNT4, B3GNT5, B3GNT6, B3GNT7, B4GALT1, B4GALT2, B4GALT3, B4GALT4, B4GALT5, B4GALT6, B4GALT7, CHPF, CHPF2, CHST1, CHST11, CHST13, CHST15, CHST2, CHST3, CHST4, CHST9, CHSY1, CHSY3, CSGALNACT1, CSPG4, DCN, DSE, EXT1, EXT2, GCNT2, GLCE, GPC1, GPC2, GPC5, GPC6, HAS1, HEXA, HS2ST1, HS3ST1, HS3ST2, HS3ST3A1, HS3ST3B1, HS3ST5, HS6ST1, HSPG2, HYAL1, NC…
GO:0046928	regulation of neurotransmitter secretion	103	0.04	0.977	ADCY1, ADORA2A, ADRA1A, APBA1, APBA2, ASIC1, ATP2A2, BACE1, BAIAP3, CACNA1D, CACNB2, CAMK2A, CHRM2, CHRNA3, CHRNA6, CHRNB2, CHRNB3, CHRNB4, CNR1, CPLX1, CPLX2, CPLX3, CPLX4, DGKI, DNM1L, DRD2, DTNBP1, GIPC1, GIT1, GRIK5, GRIN3A, GSK3B, HTR1B, HTR2A, KCNC4, KMO, LRRK2, MCTP1, MCTP2, NAPA, NAPB, NCS1, NF1, NLGN1, P2RX1, PFN2, PNKD, PPFIA2, PPP1R9A, PRKCB, PRKCG, RAB5A, RAP1A, RHOT1, RIMS1, RIMS3, R…
GO:0050905	neuromuscular process	103	0.04	0.964	AARS, ABL1, ABR, ADARB1, ADCY5, ADORA2A, ALDH1A3, APP, ATP8A2, BACE1, BCR, CAMTA1, CDH23, CHRNA1, CHRND, CLN8, CLRN1, CSMD1, CTNNA2, DCTN1, DLG4, DRD2, DRD3, FABP7, FGF12, FOXS1, GAA, GBX1, GIGYF2, GM2A, GPR88, GRID2, GRIN1, GRIN2A, GRIN2D, GRIN3A, HERC1, HEXB, HOXC10, HOXD10, IGDCC3, JPH3, JPH4, KCNAB2, MYO7A, NBN, NLGN2, NR4A3, NRXN1, OPA3, PAFAH1B1, PCDH15, PENK, PNKD, POU4F2, POU4F3, SCN1A, S…
GO:0120032	regulation of plasma membrane bounded cell projection assembly	195	0.04	0.91	ADAMTS16, AGRN, ANLN, APC, ARAP1, ARHGAP35, ARHGAP44, ARPC2, ATG3, ATG5, ATMIN, ATP8B1, AUTS2, BCAS3, BIN3, CAPZB, CAV1, CCDC88A, CDC42, CDC42EP3, CDC42EP4, CDC42EP5, CDK10, CDKL1, CENPJ, CEP120, CEP97, CLRN1, CNTROB, COBL, CORO1C, CROCC, CYLD, DCDC2, DEF8, DMTN, DNM2, DNM3, DPYSL3, DZIP1, EPHA2, EPS8, EPS8L1, ESPN, EVI5, EVI5L, EVL, FAM98A, FER, FNBP1L, FSCN1, FXR2, GAP43, GPM6A, HAP1, HDAC4, HR…
GO:0006029	proteoglycan metabolic process	83	0.04	0.784	ACAN, ADAMTS12, B3GALT6, B3GAT1, B3GAT3, B4GALT7, BMPR1B, CANT1, CHPF, CHPF2, CHST11, CHST13, CHST15, CHST3, CHST8, CHST9, CHSY1, CHSY3, COL11A1, COL2A1, CSGALNACT1, CSPG4, CYTL1, DCN, DSE, EGFLAM, EXT1, EXT2, EXTL3, FOXL1, GAL3ST3, GAL3ST4, GLCE, GPC1, HEXA, HEXB, HS2ST1, HS3ST3B1, HS3ST4, HS3ST5, HS6ST1, HS6ST3, HYAL1, IDUA, IGF1, NCAN, NDNF, NDST1, NDST3, NDST4, PPARD, SGSH, SPOCK2, SPOCK3, SU…
GO:0099175	regulation of postsynapse organization	100	0.04	0.975	ABHD17A, ABHD17C, ABI2, ACTR2, ADAM10, APOE, ARC, ARHGAP22, ARHGAP33, ARHGAP44, BAIAP2, CAMK2B, CAPRIN1, CBLN1, CDH2, CDK5R1, CRIPT, CRKL, CTTN, CUX2, DBN1, DBNL, DGKB, DNM1L, DNM3, EEF2K, FCGR2B, FYN, FZD9, GAP43, GHRL, GRID2, GRIN2B, HCLS1, HOMER1, IL1RAP, INS, KALRN, LILRB2, LRFN2, LRP8, LRRC4B, LRRK2, LRRTM1, LRRTM2, NGEF, NLGN1, NRCAM, NRP2, NRXN1, NTRK3, OPA1, PAFAH1B1, PPP1R9A, PTN, PTPRD,…
GO:0097120	receptor localization to synapse	41	0.04	0.826	ADAM22, ANKS1B, ARHGAP44, CACNG2, CACNG3, CACNG4, CACNG7, CACNG8, CLSTN1, CPLX1, DLG1, DLG2, DLG4, GRIP1, GRIP2, KIF17, KIF5A, KIF5C, LGI1, LRRC1, LRRC7, MAPK10, NETO1, NLGN1, NSG1, RAB11A, RAB8A, RELN, SHISA6, SNAP25, SNAP47, STX1B, STX3
GO:0098815	modulation of excitatory postsynaptic potential	41	0.04	0.864	APP, BAIAP2, CACNB3, CBLN1, CELF4, CHRNA7, CUX2, DLG4, DMPK, EIF4A3, GRIN1, IGSF11, LRRK2, MTMR2, NETO1, NLGN1, NLGN2, NRXN1, PRKCZ, PTK2B, RELN, RIMS1, S1PR2, SH3GL1, SHANK1, SHANK2, SHANK3, SSH1, STX1A, STX1B, TMEM108, WNT7A, ZMYND8
GO:0002244	hematopoietic progenitor cell differentiation	80	0.04	0.741	ACE, ADAR, AGPAT5, ANLN, ARMC6, BCL2, BMP4, BVES, C12orf29, CDK6, CSF1R, DACT2, EEF2, EML1, ESCO2, FLT3, GATA3, HERC6, HOXB3, HYAL2, INHBA, JAM3, KCNAB2, MEOX1, MMP21, PDGFRA, PDGFRB, PLD4, PLEK, PRKDC, PSEN1, PTPN6, PTPRC, PTPRZ1, PYGO1, RBM47, REST, SERPINB12, SFRP1, SHH, SIN3A, SIPA1L3, SLC8A3, SMPD3, SOX4, SP7, STON2, TAL1, TGFB1, TMEM190, TMEM91, TNFRSF13B, TOP2A, TP53, WDR7, WDR78, XRCC5, Z…
GO:0014033	neural crest cell differentiation	80	0.04	0.879	ACVR1, ALDH1A2, CORO1C, CYP26C1, EDN3, EDNRB, ERBB4, FAM172A, FBXL17, FN1, FOLR1, FRZB, GDNF, HAND2, HIF1A, HTR2B, JAG1, KBTBD8, KITLG, LAMA5, LRP6, MAPK1, NRG1, NRP2, OVOL2, PDCD6, PEF1, PHACTR4, PITX2, RET, SEMA3A, SEMA3B, SEMA3C, SEMA3D, SEMA3E, SEMA3F, SEMA3G, SEMA4A, SEMA4B, SEMA4C, SEMA4D, SEMA4F, SEMA4G, SEMA6A, SEMA6B, SEMA6C, SEMA6D, SEMA7A, SFRP1, SHH, SMAD4, SOX10, SOX8, TAPT1, TBX1, T…
GO:0060070	canonical Wnt signaling pathway	80	0.04	0.871	APC, AXIN1, BCL9, CAV1, CDH3, CSNK1A1, CSNK1E, CTNNB1, DISC1, DIXDC1, DVL2, DVL3, EGF, FRAT1, FRZB, FZD10, FZD3, FZD5, FZD6, FZD9, GATA3, GLI1, GSK3B, LEF1, LGR4, LRP5, LRP5L, LRP6, LRRK2, MITF, NID1, NR4A2, PPP1CA, PROP1, PYGO1, PYGO2, RAB5A, RARG, SDC1, SFRP1, SFRP2, SFRP4, SHH, STK11, TCF7L1, TCF7L2, WNT10A, WNT11, WNT2, WNT2B, WNT3A, WNT4, WNT5A, WNT7A, WNT7B, WNT8A, WNT8B, WNT9A
GO:0046683	response to organophosphorus	133	0.04	0.996	AANAT, ABCC9, ADIPOQ, AGXT, AHR, AKAP6, AKAP9, AKR1C1, ALDH3A1, APP, AQP1, AQP8, AQP9, ASS1, BSG, CARM1, CDO1, CFTR, CIB2, COL1A1, CPS1, CRHBP, DGKQ, DMTN, DNTT, DUOX1, DUOX2, EEF2K, EZR, GPD1, HCN1, HCN2, HCN3, HCN4, IGFBP5, INPP5K, ITPR2, KCNE1, KCNJ11, KCNQ1, LPAR1, MMP19, NDUFS4, NOX4, OXT, P2RX1, P2RX2, P2RX3, P2RX5, P2RX6, P2RX7, P2RY11, P2RY12, P2RY6, PDE2A, PDE3A, PENK, PER1, PIK3CG, PKD2…
GO:0007269	neurotransmitter secretion	97	0.04	0.952	APBA1, BRSK1, CACNA1B, CADPS, CADPS2, CHAT, CPLX1, CPLX2, CPLX3, CPLX4, CTBP2, DGKI, DNAJC5, DOC2A, DOC2B, ERC2, GAD1, GAD2, GRM4, HRH3, NAPA, NF1, NLGN1, NRXN1, NRXN2, OTOF, P2RX7, PCLO, PIP5K1C, PPFIA1, PPFIA2, PPFIA3, PPFIA4, PSEN1, PTPRN2, RIMS1, RIMS3, RIMS4, RPH3A, SEPT5, SLC18A2, SLC18A3, SLC5A7, SLC6A9, SNAP23, SNAP25, SNAP47, SNCA, STX11, STX1A, STX1B, STX2, STX3, STXBP1, SV2A, SYN2, SYT…
GO:0007160	cell-matrix adhesion	122	0.04	0.819	ACTN1, ACTN2, ACTN3, ADAM15, ADAMTS12, ADAMTS13, ADAMTS9, ARHGEF7, BCAM, BCL2, BCL2L11, BCR, CD34, CD44, COL13A1, COL16A1, COL17A1, COL3A1, COL5A3, CORO2B, CTNNB1, CTTN, DDR1, DLC1, ECM2, EMILIN1, EMP2, EPDR1, FERMT2, FGA, FGB, FGG, FN1, FREM1, HOXD3, ITGA11, ITGA2, ITGA2B, ITGA4, ITGA7, ITGA8, ITGAL, ITGAV, ITGB2, ITGB4, ITGB5, ITGB6, ITGB8, ITGBL1, JAM3, LAMA5, LYPD3, LYPD5, LYVE1, MADCAM1, MKL…
GO:0007189	adenylate cyclase-activating G protein-coupled receptor signaling pathway	122	0.04	0.919	ABCA1, ADCY1, ADCY2, ADCY3, ADCY4, ADCY5, ADCY6, ADCY7, ADCY9, ADORA2A, ADRA1A, ADRA1B, ADRA1D, ADRB3, AKAP13, CALCA, CALCB, CALCR, CALCRL, CHGA, CRHR1, CXCL11, DRD2, DRD3, DRD5, FSHR, GALR1, GCG, GHRH, GHRHR, GLP1R, GNA13, GNAI2, GNAL, GNAQ, GNAS, GNB1, GNG2, GPHB5, GPR26, GPR78, IAPP, LGR4, LHCGR, MC1R, MC2R, MC3R, MC5R, MIR1-1, NME2, OPRM1, OR13F1, PDE4D, PTGDR, PTGER3, PTGFR, PTGIR, PTH1R, RA…
GO:0030326	embryonic limb morphogenesis	122	0.04	0.955	AFF3, ALDH1A2, ALX3, ALX4, BCL2L11, BMP4, BMP7, C2CD3, CACNA1C, CHD7, CHST11, CRABP2, CREBBP, CTNNB1, DYNC2H1, ECE1, FBN2, FGF4, FGF8, FGFR1, FRAS1, FREM2, FZD6, GDF5, GLI2, GLI3, GNA12, GNAS, GREM1, GRHL2, HAND2, HDAC2, HOXA10, HOXA11, HOXC10, HOXD10, IFT140, INTU, LEF1, LRP6, MBNL1, MED1, MEGF8, MSX1, MYH3, NIPBL, NOTCH1, OSR1, OSR2, PBX1, PBX2, PITX1, PRRX1, PSEN1, PTCH1, RARB, RARG, ROR2, RPG…
GO:0035113	embryonic appendage morphogenesis	122	0.04	0.955	AFF3, ALDH1A2, ALX3, ALX4, BCL2L11, BMP4, BMP7, C2CD3, CACNA1C, CHD7, CHST11, CRABP2, CREBBP, CTNNB1, DYNC2H1, ECE1, FBN2, FGF4, FGF8, FGFR1, FRAS1, FREM2, FZD6, GDF5, GLI2, GLI3, GNA12, GNAS, GREM1, GRHL2, HAND2, HDAC2, HOXA10, HOXA11, HOXC10, HOXD10, IFT140, INTU, LEF1, LRP6, MBNL1, MED1, MEGF8, MSX1, MYH3, NIPBL, NOTCH1, OSR1, OSR2, PBX1, PBX2, PITX1, PRRX1, PSEN1, PTCH1, RARB, RARG, ROR2, RPG…
GO:0034329	cell junction assembly	160	0.04	0.912	ACTB, ACTG1, ACTN1, ACTN2, ACTN3, ACTN4, ANK2, APC, ARHGEF7, ARVCF, BCL2, BCR, CAPZA1, CD151, CD9, CDC42, CDH1, CDH10, CDH11, CDH13, CDH15, CDH17, CDH18, CDH19, CDH2, CDH23, CDH26, CDH3, CDH4, CDH5, CDH6, CDH7, CDH8, CDHR3, CLDN19, CLDN5, COL17A1, CORO2B, CTNNA1, CTNNB1, CTNND1, CTNND2, CTTN, DLC1, DLG1, DLG5, ESAM, FBF1, FERMT2, FLNC, FN1, FRMPD2, FSCN1, GJA1, GJA4, GJB6, GRHL2, HDAC7, HIPK1, IT…
GO:0019934	cGMP-mediated signaling	24	0.04	0.789	ADNP, APOE, AQP1, CD36, EDNRB, GUCA2B, HTR2B, KCNC2, NPPB, NPPC, NPR1, NPR2, PDE2A, PDE3A, PDE9A, PRKAR1A, PRKAR1B, PRKAR2A, PRKAR2B, PRKG1
GO:0048843	negative regulation of axon extension involved in axon guidance	24	0.04	0.635	SEMA3A, SEMA3B, SEMA3C, SEMA3D, SEMA3E, SEMA3F, SEMA3G, SEMA4A, SEMA4B, SEMA4C, SEMA4D, SEMA4F, SEMA4G, SEMA5A, SEMA6A, SEMA6B, SEMA6C, SEMA6D, SEMA7A, WNT3A, WNT5A
GO:0099632	protein transport within plasma membrane	24	0.04	0.787	AP3D1, ARHGAP44, CACNG2, CACNG3, CACNG4, CACNG8, CLSTN1, CPLX1, GRIP1, GRIP2, HIP1, LRRC1, LRRC7, MAPK10, NSG1, RAB11A, RAB8A, SNAP25, SNAP47, STX1B, STX3
GO:0099637	neurotransmitter receptor transport	24	0.04	0.787	AP3D1, ARHGAP44, CACNG2, CACNG3, CACNG4, CACNG8, CLSTN1, CPLX1, GRIP1, GRIP2, HIP1, LRRC1, LRRC7, MAPK10, NSG1, RAB11A, RAB8A, SNAP25, SNAP47, STX1B, STX3
GO:0017156	calcium ion regulated exocytosis	77	0.04	0.823	CADPS, CADPS2, CHP1, CPLX1, CPLX2, CPLX3, CPLX4, CTBP2, DNAJC5, DOC2A, DOC2B, ERC2, NAPA, NLGN1, OTOF, P2RX7, PCLO, PIP5K1C, PPFIA3, PPP3CB, PSEN1, RAPGEF4, RIMS1, RIMS3, RIMS4, SCIN, SEPT5, SNAP23, SNAP25, SNAP47, SNCA, STX11, STX1A, STX1B, STX2, STX3, STXBP1, SV2A, SYN2, SYT1, SYT10, SYT12, SYT13, SYT15, SYT17, SYT2, SYT3, SYT4, SYT5, SYT6, SYT7, SYT9, TRIM9, UNC13A, UNC13B, UNC13C, ZP4
GO:0038083	peptidyl-tyrosine autophosphorylation	31	0.04	0.679	ABL1, BLK, DDR1, EGFR, FER, FES, FGR, FRK, FYN, HCK, IGF1R, INSR, ITK, KDR, LCK, LYN, NTRK1, PTK2, PTK2B, ROS1, SLA, SRC, SRMS, TEC, TNK2, YES1
GO:0035107	appendage morphogenesis	141	0.04	0.947	AFF3, ALDH1A2, ALX3, ALX4, BCL2L11, BMP4, BMP7, BMPR1B, C2CD3, CACNA1C, CHD7, CHST11, COL2A1, CRABP2, CREBBP, CTNNB1, DYNC2H1, ECE1, FBN2, FGF4, FGF8, FGFR1, FGFR2, FRAS1, FREM2, FZD6, GDF5, GLI2, GLI3, GNA12, GNAS, GREM1, GRHL2, HAND2, HDAC2, HOXA10, HOXA11, HOXC10, HOXD10, IFT140, INTU, IQCE, LEF1, LRP6, MBNL1, MED1, MEGF8, MSX1, MYH3, NIPBL, NOTCH1, OSR1, OSR2, PBX1, PBX2, PITX1, PLXNA2, PRRX1…
GO:0035108	limb morphogenesis	141	0.04	0.947	AFF3, ALDH1A2, ALX3, ALX4, BCL2L11, BMP4, BMP7, BMPR1B, C2CD3, CACNA1C, CHD7, CHST11, COL2A1, CRABP2, CREBBP, CTNNB1, DYNC2H1, ECE1, FBN2, FGF4, FGF8, FGFR1, FGFR2, FRAS1, FREM2, FZD6, GDF5, GLI2, GLI3, GNA12, GNAS, GREM1, GRHL2, HAND2, HDAC2, HOXA10, HOXA11, HOXC10, HOXD10, IFT140, INTU, IQCE, LEF1, LRP6, MBNL1, MED1, MEGF8, MSX1, MYH3, NIPBL, NOTCH1, OSR1, OSR2, PBX1, PBX2, PITX1, PLXNA2, PRRX1…
GO:0097553	calcium ion transmembrane import into cytosol	74	0.04	0.865	ATP2B4, CACNA2D1, CCL3, CCR5, DRD2, FAM155A, FASLG, FGF2, FKBP1B, GRIN1, GRIN2A, GRIN2B, GRIN2D, HTR2A, HTR2B, ITPR1, ITPR2, ITPR3, JPH2, JPH3, JPH4, LCK, LETM1, MCOLN2, P2RX7, PKD2, PLCB1, PLCB2, PLCB3, PLCB4, PLCD1, PLCD4, PLCE1, PLCG1, PLCG2, PLCH1, PLCH2, PLCL1, PLCL2, PLCZ1, PTPRC, RASA3, RYR1, RYR2, RYR3, SLC8A3, SLC8B1, TMEM38B, TPCN1, TPCN2, TRPM2, TRPV1, TRPV6, XCL1, XCR1
GO:0030178	negative regulation of Wnt signaling pathway	205	0.04	0.917	AES, ALPK2, AMER2, AMFR, ANKRD6, APC, APC2, APCDD1, APCDD1L, APOE, AXIN1, AXIN2, BARX1, BICC1, C12orf43, CAV1, CBY1, CBY3, CDH2, CSNK1A1, CSNK1A1L, CTHRC1, CTNNBIP1, CTNND1, CYLD, DAB2IP, DACT3, DKK2, DKK3, DRAXIN, DVL2, DVL3, FOXO1, FRZB, FZD6, GLI1, GLI3, GREM1, GSK3B, HECW1, HIC1, IGFBP2, IGFBP6, INVS, JADE1, KREMEN1, LATS1, LATS2, LIMD1, LRP1, LRP6, MAD2L2, MAPK14, MAPK8IP1, MAPK8IP2, MCC, MD…
GO:0010927	cellular component assembly involved in morphogenesis	94	0.04	0.942	ABCA2, ACRBP, ACTC1, ACTG1, ACTN2, ANK2, ANKRD1, CAPN3, CAPN9, CASQ1, CASQ2, CCDC136, CD9, CFLAR, CSRP1, CSRP3, FABP9, FHOD3, GPC1, LDB3, LMOD1, LMOD3, MEF2A, MTMR2, MYH11, MYH3, MYH6, MYL2, MYLK3, MYOM2, MYOM3, MYOZ1, MYOZ2, MYPN, NCMAP, NEB, NEBL, NFASC, NRAP, OBSCN, OBSL1, PAFAH1B1, PDGFRA, PDGFRB, PGM5, PIKFYVE, PLA2G3, PMP22, PRKAR1A, PROX1, RFX2, SIX4, SPACA1, SYNPO2L, TBPL1, TCAP, TENM4, T…
GO:1903169	regulation of calcium ion transmembrane transport	149	0.04	0.99	ABL1, AHNAK, AKAP6, ANK2, APLNR, ATG5, ATP1A2, ATP2A1, BIN1, CACNA1C, CACNA2D1, CACNB1, CACNB2, CACNB3, CACNB4, CACNG1, CALCR, CAMK2D, CAPN3, CASQ1, CASQ2, CAV3, CD19, CHD7, CORO1A, CRHR1, CXCL11, DHRS7C, DRD2, DRD3, DYSF, EHD3, F2, FGF14, FKBP1A, FKBP1B, FYN, GJC2, GNB5, GPR35, GSTM2, GSTO1, HAP1, HPCA, HRC, HSPA2, HTT, JPH2, JPH3, JPH4, KCNE2, LACRT, LIME1, LYN, METTL21C, MIR1-1, MIR133A2, MIR3…
GO:0060491	regulation of cell projection assembly	197	0.04	0.909	ADAMTS16, AGRN, ANLN, APC, ARAP1, ARHGAP35, ARHGAP44, ARPC2, ATG3, ATG5, ATMIN, ATP8B1, AUTS2, BCAS3, BIN3, CAPZB, CAV1, CCDC88A, CDC42, CDC42EP3, CDC42EP4, CDC42EP5, CDK10, CDKL1, CENPJ, CEP120, CEP97, CLRN1, CNTROB, COBL, CORO1C, CROCC, CYLD, DCDC2, DEF8, DMTN, DNM2, DNM3, DPYSL3, DZIP1, EPHA2, EPS8, EPS8L1, ESPN, EVI5, EVI5L, EVL, FAM98A, FER, FNBP1L, FSCN1, FXR2, GAP43, GPM6A, HAP1, HDAC4, HR…
GO:0032835	glomerulus development	47	0.04	0.866	ACTA2, ANGPT1, ANGPT2, BASP1, BCL2, BMP4, CD34, COL4A3, COL4A4, ENPEP, FOXJ1, GPR4, HEYL, IQGAP1, JAG1, KIRREL3, KLF15, LGR4, MAGI2, MPV17, MTSS1, MYO1E, NID1, NOTCH1, NOTCH3, NPHS2, OSR1, PDGFB, PDGFRA, PDGFRB, PLCE1, PTPRO, SULF1, SULF2, VANGL2, WT1, WWTR1
GO:0042063	gliogenesis	210	0.04	0.987	ABCA2, ABL1, ADAM22, ADORA2A, AGER, AKT1, AKT2, APCDD1, APP, ARHGEF10, ASPA, AZU1, B4GALT5, B4GALT6, BNIP3, BOK, C16orf45, C1QA, C5AR1, CCL3, CD9, CDH2, CDK5R1, CDK6, CLU, CNP, CNTN2, CSF1R, CSK, CSPG4, CTNNB1, DAB1, DAB2IP, DISC1, DNER, DTX1, DUSP10, EEF2, EGFR, EGR2, EIF2B1, EIF2B3, EIF2B5, EMX1, ERBB3, FGF5, FPR2, GAP43, GCM1, GLI3, GPC1, GPR17, GRN, GSN, HDAC11, HEXB, IFNG, IL34, KCNJ10, KLF1…
GO:0002673	regulation of acute inflammatory response	91	0.04	0.954	A2M, ADAM8, ADORA1, APCS, ASH1L, C1QA, C1QBP, C1R, C1S, C2, C2CD4B, C3, C3AR1, C5AR1, C5AR2, C6, C7, C8B, C8G, CD19, CD55, CD59, CD5L, CD81, CFB, CFH, CFHR2, CFI, CLU, CNR1, CPB2, CPN2, CR1, CR1L, CR2, CREB3L3, DNASE1, DNASE1L3, EDNRB, F12, F2, FCER1G, FCGR2B, FFAR2, FFAR3, HLA-E, IL20RB, IL6ST, INS, MIR520B, NLRP3, OSM, OSMR, PARK7, PHB, PIK3CG, PPARG, PROS1, PTGER3, PTGS2, SERPING1, SUSD4, TNF,…
GO:0007416	synapse assembly	91	0.04	0.827	ACHE, ADD2, APP, BDNF, BSN, CDH1, CDH2, CLSTN3, CNTN5, CRKL, DBNL, DNER, DNM3, DRD2, DSCAM, EFNB2, EPHB2, ERBB4, FARP1, FZD5, GABRA1, GABRB2, GABRB3, GABRG2, GPM6A, GRID2, KIRREL3, MAGI2, MAP1B, NLGN1, NLGN2, NPAS4, NPTN, NRCAM, NRG1, NRXN1, NRXN2, NTNG2, PCDH17, PCDHB11, PCDHB14, PCDHB2, PCDHB3, PCDHB4, PCDHB5, PCDHB6, PCDHB9, PCLO, PLXNB1, PLXNB2, PLXND1, PTPRD, SDK1, SDK2, SHANK1, SHANK2, SHAN…
GO:0030148	sphingolipid biosynthetic process	91	0.04	0.827	A3GALT2, A4GALT, ABCA2, ACER1, ACER3, AGK, ALDH3A2, ALDH3B1, ALDH3B2, ALOX12B, ASAH2B, B3GALT1, B3GALT4, B4GALNT1, B4GALT3, B4GALT5, B4GALT6, CERKL, CERS1, CERS3, CERS4, CERS6, CLN8, COL4A3BP, CSNK1G2, ELOVL1, ELOVL2, ELOVL5, ELOVL6, ELOVL7, KDSR, P2RX1, P2RX7, PEMT, PPM1L, PRKD1, PRKD2, PRKD3, SAMD8, SGMS2, SPHK1, SPHK2, SPTLC1, SPTLC2, SPTLC3, ST3GAL5, ST6GALNAC3, ST6GALNAC4, ST6GALNAC5, ST6GAL…
GO:0050885	neuromuscular process controlling balance	50	0.04	0.819	AARS, ABL1, ABR, ADCY5, ALDH1A3, APP, BCR, CAMTA1, CDH23, CLN8, CLRN1, DLG4, FOXS1, GAA, GIGYF2, GM2A, GPR88, HERC1, HEXB, IGDCC3, JPH3, JPH4, MYO7A, NBN, NLGN2, NR4A3, NRXN1, PAFAH1B1, PCDH15, POU4F2, POU4F3, SHANK1, SLC1A3, TIFAB, TNR, TPP1, USH1C, USH1G
GO:0010518	positive regulation of phospholipase activity	56	0.04	0.86	ABL2, ADCYAP1R1, ADRA1A, AGT, AGTR1, ANG, APOC2, AVPR1A, AVPR1B, BDNF, C5AR1, EGFR, ESR1, FGF2, FGFR1, FGFR2, FGFR3, FLT1, GNA13, GNA15, GNAQ, GPR55, HPCA, HRAS, HTR2A, HTR2B, ITK, LPAR1, NTF4, NTRK2, NTRK3, P2RY12, P2RY6, PDGFRA, PDGFRB, PLA2G5, PLCB2, PLCG1, PRKCZ, PTAFR, RASGRP4, S1PR4, SELE
GO:0032959	inositol trisphosphate biosynthetic process	16	0.04	0.354	PLCB1, PLCB2, PLCB3, PLCB4, PLCD1, PLCD4, PLCE1, PLCG1, PLCG2, PLCH1, PLCH2, PLCL1, PLCL2, PLCZ1, PTAFR
GO:0034104	negative regulation of tissue remodeling	20	0.04	0.783	ABR, AGER, AGT, BCR, CALCA, CARTPT, CD38, CLDN18, CSK, CST3, GREM1, IAPP, INPP5D, P2RX7, SFRP1, TMEM119, TNFRSF11B, UBASH3B
GO:1901741	positive regulation of myoblast fusion	20	0.04	0.628	CAPN2, CCL8, CD53, EHD1, EHD2, FLOT1, FLT3LG, GDF15, IL4R, MAPK14, MYF5, MYF6, MYOD1, MYOG, NFATC2, SCGB3A1
GO:0002757	immune response-activating signal transduction	400	0.04	0.921	ABI1, ABL1, ACTB, ACTG1, ACTR2, APOB, ARPC1B, ARPC2, ARPC3, ARPC4, ARPC5, BAG6, BAIAP2, BCAR1, BCL10, BCL2, BLK, BTN3A2, BTNL2, BTNL8, BTNL9, C3AR1, C5AR1, C5AR2, CACNB3, CARD11, CASP8, CD19, CD209, CD247, CD276, CD28, CD300LF, CD36, CD38, CD3D, CD3E, CD3G, CD79A, CD79B, CDC42, CLEC10A, CLEC4A, CLEC4C, CLEC4E, CMKLR1, COLEC12, CR1, CR2, CREBBP, CRKL, CSK, CTLA4, CTSB, CUL1, CYFIP2, CYLD, DENND1B,…
GO:0007229	integrin-mediated signaling pathway	88	0.04	0.932	ABL1, ADAM10, ADAM11, ADAM15, ADAMTS13, BCAR1, CCM2, CDC42, CDH17, COL16A1, COL3A1, DOCK1, FBLN1, FCER1G, FERMT2, FERMT3, FGR, HCK, ISG15, ITGA11, ITGA2, ITGA2B, ITGA4, ITGA5, ITGA7, ITGA8, ITGA9, ITGAD, ITGAE, ITGAL, ITGAM, ITGAV, ITGAX, ITGB2, ITGB4, ITGB5, ITGB6, ITGB8, ITGBL1, LAMA3, LAT, MADCAM1, MYH9, NEDD9, NME2, PLEK, PRAM1, PRKD1, PTK2, PTK2B, PTN, RCC2, SEMA7A, SRC, TEC, THY1, TLN1, TSP…
GO:0042133	neurotransmitter metabolic process	88	0.04	0.885	AASDH, ABAT, ACHE, AGXT, AGXT2, AKT1, ALDH5A1, ALDH9A1, AMT, BCHE, BTBD9, CHAT, CHKA, COLQ, COMT, CPS1, CYP1B1, DAGLA, DAGLB, DBH, DDAH2, DDC, DMGDH, DPYD, DPYS, ENPP6, GAD1, GAD2, GLDC, GLYAT, GRIN2A, HDC, LRTOMT, MOXD1, MOXD2P, NAALAD2, NOS1, NOS2, NOS3, PAH, PDE1B, PHGDH, POR, PRG3, PRIMA1, RORA, SARDH, SDS, SDSL, SHMT1, SLC1A3, SLC44A1, SLC44A4, SLC5A7, SLC6A3, SLC6A4, SLC7A2, TDH, TH, TPH1, …
GO:0051952	regulation of amine transport	88	0.04	0.889	ABAT, ADORA1, ADORA2A, AGT, ATP1A2, AVP, AVPR1A, CARTPT, CCK, CHGA, CHRNA3, CHRNA6, CHRNB2, CNR1, CRH, CXCL12, DRD2, DRD3, DTNBP1, FFAR3, FGF20, GDNF, GRM7, HRH3, HTR1B, HTR2A, KCNA2, KCNB1, KMO, NTSR1, OR13F1, OSR1, OXT, P2RX7, P2RY12, PINK1, PSEN1, RAB3B, SLC38A3, SLC6A1, SNCA, SNCG, STK39, STX1A, STXBP1, SV2A, SYT1, SYT10, SYT12, SYT13, SYT15, SYT17, SYT2, SYT3, SYT4, SYT5, SYT6, SYT7, SYT9, T…
GO:0035137	hindlimb morphogenesis	34	0.04	0.813	AFF3, ALX3, ALX4, BMP4, CHD7, CTNNB1, FGF4, FGF8, GDF5, GNAS, HOXD10, MED1, MSX1, NOTCH1, OSR1, OSR2, PITX1, PTCH1, RARB, RARG, RPGRIP1L, SALL3, SHH, TBX3, TFAP2B, TP63, WNT7A, ZBTB16
GO:2000310	regulation of NMDA receptor activity	34	0.04	0.842	ACTN2, APP, CCR2, CNIH2, CRH, CRHBP, DAPK1, DLG1, DLG2, DLG4, EPHB2, GRIA1, GRIA2, GRIA4, GRIN1, GRIN2A, GRIN2B, IFNG, LRRC7, MAPK8IP2, NLGN1, OPRM1, PINK1, PPARGC1A, PTK2B, RASGRF1, RELN, RGS9
GO:0090130	tissue migration	85	0.04	0.976	ABL1, ACTA2, ACTC1, ACTG2, ADTRP, AKT1, ANLN, CDH13, CLEC14A, CORO1B, CXCL13, CYP1B1, DPP4, EFNB2, EGR3, EMP2, FAP, FAT2, FGF2, FGF8, FOXF1, GIPC1, GPLD1, GPX1, GREM1, GRHL2, ITGB2, KANK1, KANK2, KDR, KRT2, LGALS8, LOXL2, MMRN2, MYH9, NOS3, NR4A1, PAXIP1, PIK3CA, PIK3R3, PKN1, PKN3, PLEKHG5, PLXND1, PPARD, PTK2, PTK2B, PTP4A3, PXN, ROBO1, SCARB1, SCG2, SLIT2, STAT1, TDGF1, TGFB1I1, TNFSF12, WDPCP…
GO:0006898	receptor-mediated endocytosis	167	0.04	0.955	ACHE, ACKR3, ADRB3, AMN, AP1S1, AP2A2, AP2B1, AP2S1, APOB, APOE, ARHGAP27, ARRB1, ARRB2, ASGR1, CACNG2, CACNG3, CACNG4, CACNG8, CALCRL, CALY, CAV1, CAV2, CAV3, CD163, CD207, CD36, CD81, CD9, CLEC9A, CLTB, CLTCL1, CNTN2, COLEC11, COLEC12, CTTN, CUBN, CXCR1, CXCR2, DBNL, DNAJC13, DNAJC6, DNM1, DNM2, DNM3, DRD2, DRD3, EPS15, EZR, FCER1G, FCGR2B, FCHO1, FCHO2, FNBP1L, FOLR1, FPR2, GAK, GRB2, GRIA1, G…
GO:0099003	vesicle-mediated transport in synapse	132	0.04	0.955	ACTB, ACTBL2, ACTG1, AMPH, AP2B1, AP3B2, AP3D1, AP3M2, AP3S1, BLOC1S3, BLOC1S5, CADPS, CADPS2, CALY, CLSTN1, CPLX1, CPLX2, CPLX3, CPLX4, CTBP2, CTNNB1, DENND1A, DNAJC5, DNAJC6, DNM1, DNM1L, DNM2, DNM3, DOC2A, DOC2B, DTNBP1, EPS15, ERC2, FCHO2, GAK, GRIP1, GRIP2, KIF5A, KIF5C, MAPK10, MX2, NAPA, NLGN1, NLGN2, NSG1, OTOF, P2RX7, PACSIN1, PCLO, PICALM, PIP5K1C, PPFIA3, PSEN1, RAB11A, RAB27A, RAB27B,…
GO:0001823	mesonephros development	82	0.04	0.889	ADAMTS16, BCL2, BMP4, BMP7, BMPER, CRLF1, CTNNB1, CTNNBIP1, DCHS1, DLG1, EYA1, FAT4, FGF2, FGF8, FGFR1, FGFR2, FOXJ1, GATA3, GDNF, GLI3, GREB1L, GREM1, GZF1, HOXA11, HOXD11, KIF26B, LAMA5, OSR1, OSR2, PAX2, PAX8, PBX1, PGF, PKD1, PKD2, PTCH1, RARA, RARB, REN, RET, ROBO2, SALL1, SDC1, SFRP1, SHH, SIM1, SIX1, SLIT2, SMAD2, SMAD3, SMAD4, SMAD5, SMAD6, SMAD7, TACSTD2, WNT11, WNT4, WNT6, WT1, ZBTB16
GO:0009791	post-embryonic development	82	0.04	0.966	ABL1, ACVR2B, AGO2, ALDH5A1, ALX4, APOB, ARID5B, ASH1L, ATF5, BCL11B, BCL2, BCL2L11, BMP4, C12orf57, CCDC47, CELA1, CHST11, CSRNP1, CYP1A2, DSCAM, EFEMP1, EMX1, ERCC1, ETNK2, FBN1, FGFR2, FOXP2, FZD5, GABRG2, GATA3, GIGYF2, GNAS, IGF2R, INPPL1, IREB2, ITPR1, MTOR, MYL2, MYO1E, MYO7A, NDN, NKX2-3, NPPC, NR4A2, PLAGL2, PLEKHA1, PPP1R13L, PSEN1, PYGO1, PYGO2, SCN9A, SEMA3C, SLC18A2, SLC4A10, SMAD2, …
GO:0015672	monovalent inorganic cation transport	374	0.04	0.905	ABCC8, ABCC9, AQP1, ASIC1, ASIC2, ASIC3, ASIC4, ATP12A, ATP1A1, ATP1A2, ATP1A3, ATP1A4, ATP1B3, ATP2A1, ATP2A2, ATP2A3, ATP2C1, ATP4A, ATP6V0A1, ATP6V0B, ATP6V0D2, ATP6V0E1, ATP6V1A, ATP6V1B1, ATP6V1C1, ATP6V1E2, ATP6V1G2, ATP6V1H, CACNA1G, CACNA1H, CACNA1I, CATSPER4, CDK2, CHP1, CLCN3, CNNM4, COMMD3, COX4I2, COX6A2, COX7A1, COX7A2L, COX7B2, COX8C, FXYD1, FXYD2, FXYD4, HCN1, HCN2, HCN3, HCN4, HPN…
GO:0098661	inorganic anion transmembrane transport	110	0.04	0.758	ADAMTS8, ANKH, ANO1, ANO10, ANO2, ANO3, ANO4, ANO5, ANO7, ANO8, ANO9, BEST1, BEST2, BEST4, CASR, CFTR, CLCA1, CLCA2, CLCA4, CLCC1, CLCN1, CLCN2, CLCN3, CLCN6, CLCN7, CLCNKA, CLIC1, CLIC5, CLIC6, FXYD1, GABRA1, GABRA4, GABRA5, GABRA6, GABRB1, GABRB2, GABRB3, GABRD, GABRG2, GABRG3, GABRR1, GABRR2, GABRR3, GLRA3, PCYOX1, SLC12A1, SLC12A3, SLC12A4, SLC12A5, SLC12A6, SLC12A7, SLC12A8, SLC12A9, SLC13A4…
GO:0032956	regulation of actin cytoskeleton organization	323	0.04	0.935	ABI2, ABL1, ABL2, ACTN2, ACTR2, ACTR3C, ADD1, ADD2, ADD3, AKAP13, ALMS1, ALOX15, ARAP1, ARFGEF1, ARHGAP28, ARHGAP35, ARHGAP40, ARHGAP44, ARHGEF10, ARHGEF10L, ARHGEF15, ARHGEF19, ARPC1B, ARPC2, ARPC3, ARPC4, ARPC5, ARPC5L, AVIL, BAIAP2, BAIAP2L1, BAIAP2L2, BCAS3, BIN1, BST1, C9orf72, CAPG, CAPZA1, CAPZA2, CAPZA3, CAPZB, CAV3, CCDC88A, CCL24, CDC42, CDC42EP3, CDC42EP4, CDC42EP5, CDK10, CDK5R1, CELS…
GO:0035116	embryonic hindlimb morphogenesis	27	0.04	0.799	AFF3, ALX3, ALX4, BMP4, CHD7, CTNNB1, FGF4, FGF8, GNAS, MED1, MSX1, NOTCH1, OSR1, OSR2, PITX1, RARB, RARG, RPGRIP1L, SHH, TBX3, TP63, WNT7A, ZBTB16
GO:1903539	protein localization to postsynaptic membrane	27	0.04	0.779	ADAM22, ARHGAP44, CACNG7, CLSTN1, CPLX1, DLG1, DLG2, GRIN1, GRIN2A, GRIP1, GRIP2, LGI1, LRRC1, LRRC7, MAPK10, NSG1, RAB11A, RAB8A, RAPSN, SNAP25, SNAP47, STX1B, STX3
GO:0043114	regulation of vascular permeability	37	0.04	0.832	ABR, ADORA2A, AKAP12, ANGPT1, ARHGAP35, AZU1, BCR, BDKRB2, BMP6, C2CD4B, CDH5, CTNNBIP1, CXCR2, DDAH1, HRH1, MIR23A, MYLK3, NPPB, NPR1, PDE2A, PDE3A, PTP4A3, PTPRJ, SLIT2, SRC, TACR2, TGFB1, TRPV4, UCN, YES1
GO:0090132	epithelium migration	79	0.04	0.872	ABL1, ADTRP, AKT1, ANLN, CDH13, CLEC14A, CORO1B, CXCL13, CYP1B1, DPP4, EFNB2, EGR3, EMP2, FAP, FAT2, FGF2, FGF8, GIPC1, GPLD1, GPX1, GREM1, GRHL2, ITGB2, KANK1, KANK2, KDR, KRT2, LGALS8, LOXL2, MMRN2, MYH9, NOS3, NR4A1, PAXIP1, PIK3CA, PIK3R3, PKN1, PKN3, PLEKHG5, PLXND1, PPARD, PTK2, PTK2B, PTP4A3, PXN, ROBO1, SCARB1, SCG2, SLIT2, STAT1, TDGF1, TGFB1I1, TNFSF12, WDPCP, ZEB2
GO:0015698	inorganic anion transport	148	0.04	0.805	ADAMTS8, ANKH, ANO1, ANO10, ANO2, ANO3, ANO4, ANO5, ANO7, ANO8, ANO9, AQP6, BEST1, BEST2, BEST4, CASR, CFTR, CLCA1, CLCA2, CLCA4, CLCC1, CLCN1, CLCN2, CLCN3, CLCN6, CLCN7, CLCNKA, CLIC1, CLIC5, CLIC6, CLNS1A, ENPP1, ENPP3, FXYD1, GABRA1, GABRA4, GABRA5, GABRA6, GABRB1, GABRB2, GABRB3, GABRD, GABRG2, GABRG3, GABRR1, GABRR2, GABRR3, GLRA3, LRRC8B, LRRC8D, LRRC8E, P2RY6, PCYOX1, RACGAP1, SLC12A1, SL…
GO:0018212	peptidyl-tyrosine modification	148	0.04	0.924	ABI1, ABI2, ABI3, ABL1, ABL2, ALK, AXL, BAZ1B, BLK, CLK2, CLK3, CLK4, CSF1R, CSK, DDR1, DDR2, DYRK2, DYRK3, DYRK4, EFEMP1, EGF, EGFR, EPHA10, EPHA2, EPHA5, EPHA6, EPHA8, EPHB1, EPHB2, EPHB6, ERBB3, ERBB4, FER, FES, FGFR1, FGFR2, FGFR3, FGR, FLT1, FLT3, FLT4, FRK, FYN, GHR, HCK, HIPK1, HIPK2, IFNL4, IGF1R, IL12RB2, IL15, IL21, IL4, INSR, INSRR, ITK, JAK1, JAK3, KDR, LCK, LMTK2, LTK, LYN, MAP2K1, M…
GO:0046467	membrane lipid biosynthetic process	129	0.04	0.826	A3GALT2, A4GALT, ABCA2, ACER1, ACER3, AGK, ALDH3A2, ALDH3B1, ALDH3B2, ALOX12B, ASAH2B, B3GALT1, B3GALT4, B3GNT5, B4GALNT1, B4GALT3, B4GALT5, B4GALT6, CERKL, CERS1, CERS3, CERS4, CERS6, CLN8, COL4A3BP, CSNK1G2, CWH43, DPM1, DPM2, ELOVL1, ELOVL2, ELOVL5, ELOVL6, ELOVL7, GAL3ST2, GAL3ST3, GAL3ST4, GPAA1, KDSR, P2RX1, P2RX7, PEMT, PGAP2, PGAP3, PIGB, PIGC, PIGG, PIGK, PIGL, PIGQ, PIGT, PIGU, PIGX, PI…
GO:0070374	positive regulation of ERK1 and ERK2 cascade	201	0.04	0.992	ABCA7, ABL1, ACKR3, ADRA1A, AGER, AKAP12, ALOX15, ANGPT1, APOE, APP, ARHGAP8, ARRB1, ARRB2, BMP4, BMPER, BRAF, C5AR1, C5AR2, CALCR, CASR, CCL1, CCL13, CCL17, CCL24, CCL3, CCL8, CD36, CD44, CFLAR, CHI3L1, CHRNA7, CRKL, CSF1R, DDT, DRD2, EGFR, ERBB4, FBXW7, FFAR4, FGA, FGB, FGF18, FGF19, FGF2, FGF20, FGF23, FGF4, FGF8, FGFR2, FGFR3, FGG, FLT4, FPR2, FSHR, GATA4, GCG, GCNT2, GNAI2, GPNMB, GPR55, HAN…
GO:0003231	cardiac ventricle development	126	0.05	0.999	ACVR1, AP2B1, BMP4, CCM2L, CHD7, COL11A1, CPE, DCTN5, DNM2, ENG, FGFR2, FGFRL1, FKBP1A, FOXF1, FOXH1, FRS2, GATA3, GATA4, GREB1L, GRHL2, HAND2, HEY1, HEY2, HEYL, HIF1A, JAG1, KCNK2, LRP2, LTBP1, LUZP1, MDM2, MDM4, MED1, MESP1, MIR1-1, MYH6, MYH7, MYL2, MYL3, MYOCD, NOS3, NOTCH1, NPRL3, NRG1, PAX8, PDE2A, PPP1R13L, PROX1, PTCD2, PTK7, RBPJ, ROBO1, ROBO2, RXRA, RYR2, SALL1, SALL4, SCN5A, SEMA3C, SF…
GO:0060560	developmental growth involved in morphogenesis	104	0.05	0.996	ABL1, ALCAM, APP, AUTS2, BDNF, BIN3, BMP4, C9orf72, COBL, CTNNB1, CYFIP2, DCLK1, DDR1, EFNA5, EIF2AK4, EMX1, ESR1, FGFR2, FLRT1, HSP90AB1, IQGAP1, ITGA4, KIF26B, LHX2, LLPH, LRP6, MAGI2, MAP1B, MED1, MESP1, NDEL1, NDN, NIN, NOTCH1, NRP2, PLXNA1, POSTN, POU4F2, POU4F3, PPP3CB, PRKCZ, PTK7, RARG, S1PR1, SALL1, SEMA3A, SEMA3F, SEMA5A, SEMA5B, SEMA7A, SFRP1, SFRP2, SH3GL2, SHH, SIRT6, SLIT1, SLIT2, S…
GO:0072006	nephron development	115	0.05	0.999	ACTA2, ADAMTS16, ANGPT1, ANGPT2, BASP1, BCL2, BMP4, BMP7, CD34, COL4A3, COL4A4, CTNNB1, CTNNBIP1, DCHS1, DLG1, ENPEP, EYA1, FAT4, FGF2, FGF8, FOXJ1, GATA3, GDNF, GLI3, GPR4, GREB1L, GREM1, GZF1, HEYL, HOXA11, HOXD11, IQGAP1, IRX1, IRX3, JAG1, KIF26B, KIRREL3, KLF15, KLHL3, LAMA5, LGR4, MAGI2, MPV17, MTSS1, MYO1E, NID1, NOTCH1, NOTCH3, NPHS2, NUP133, OSR1, PAX2, PAX8, PBX1, PDGFB, PDGFRA, PDGFRB, …
GO:0002920	regulation of humoral immune response	70	0.05	0.818	A2M, C1QA, C1QBP, C1R, C1S, C2, C3, C3AR1, C5AR1, C5AR2, C6, C7, C8B, C8G, CD19, CD55, CD59, CD5L, CD81, CFB, CFH, CFHR2, CFI, CLU, CPB2, CPN2, CR1, CR1L, CR2, CXCL13, F2, FCER2, FCGR2B, FOXJ1, HPX, KLK5, KLK7, LTA, MIR520B, PGC, PHB, PROS1, PTPN6, PTPRC, SERPING1, SPINK5, SPNS2, SUSD4, TNF, VTN, ZP3, ZP4
GO:0003333	amino acid transmembrane transport	70	0.05	0.789	CLN8, KCNJ10, LRRC8D, LRRC8E, NTSR1, PDPN, SLC15A4, SLC16A10, SLC16A12, SLC17A7, SLC1A1, SLC1A2, SLC1A3, SLC1A4, SLC1A5, SLC1A6, SLC1A7, SLC25A12, SLC25A13, SLC25A18, SLC25A2, SLC25A29, SLC36A1, SLC36A2, SLC36A3, SLC38A1, SLC38A10, SLC38A2, SLC38A3, SLC38A4, SLC38A7, SLC38A9, SLC3A1, SLC3A2, SLC43A1, SLC43A2, SLC6A18, SLC6A19, SLC6A20, SLC6A5, SLC6A6, SLC6A7, SLC6A9, SLC7A11, SLC7A13, SLC7A2, SLC…
GO:0051966	regulation of synaptic transmission, glutamatergic	70	0.05	0.886	ADORA1, ADORA2A, ATAD1, ATP1A2, CCR2, CDH2, CNR1, DGKI, DGKZ, DISC1, DRD2, DRD3, EGFR, GRIK1, GRIK2, GRIK3, GRM1, GRM2, GRM3, GRM4, GRM5, GRM6, GRM7, GRM8, HOMER1, HTR1B, HTR2A, KMO, LRRK2, MAPK8IP2, NLGN1, NLGN2, NRXN1, NTRK1, OR13F1, PLA2G6, PSEN1, PTGS2, PTK2B, RELN, ROR2, SERPINE2, SHANK1, SHANK2, SHANK3, STXBP1, SYT1, TNF, TNR, UCN, UNC13A
GO:0009612	response to mechanical stimulus	198	0.05	0.982	ABHD12, AGT, AKT1, ANGPT2, ANKRD1, ANKRD23, ANO3, AQP1, ASIC2, ASIC3, ATP1A1, ATP1A2, ATP8A2, BACE1, BAD, BCL10, BGLAP, BMP6, BNIP3, BTG2, CACNB3, CASP1, CASP2, CASP8, CAV3, CCNB1, CHEK1, CHI3L1, CHRNA10, CHRNA9, CLCN6, CNN2, CNTNAP2, COL11A1, COL1A1, COL3A1, CRADD, CSRP3, CXCL12, DCN, DRD2, EGFR, ENG, ETS1, FADD, FOXP2, FYN, GATA4, GDF5, GJA1, HDAC4, HPN, HTR2A, HTT, IGFBP2, ITGA2, JUP, KCNC1, K…
GO:0035272	exocrine system development	43	0.05	0.856	BMP7, CDC42, CELA1, CLCN2, EGFR, ESRP2, FGF7, FGF8, FGFR1, FGFR2, IGF2, IGSF3, INSR, LAMA1, LAMA5, NKX3-1, PAX6, PDX1, PLXNA1, PLXND1, PTF1A, SEMA3A, SEMA3C, SHH, SOX10, TFCP2L1, TGFB1, TGFB2, TGFB3, TGM2, TNF, TWSG1, WLS, XBP1
GO:0038180	nerve growth factor signaling pathway	11	0.05	0.605	BDNF, CORO1A, KIDINS220, MAGI2, NGF, NTF4, NTRK1, RAP1A, RAPGEF1, RAPGEF2, SORT1
GO:0048742	regulation of skeletal muscle fiber development	11	0.05	0.527	BCL2, FAM129B, FBXO22, HDAC4, HDAC9, LMOD3, MYF5, MYF6, MYOD1, MYOG, SHOX2
GO:0060350	endochondral bone morphogenesis	67	0.05	0.844	ANXA6, AXIN2, BMP4, BMP6, BMPR1B, CARM1, COL12A1, COL13A1, COL14A1, COL1A1, COL20A1, COL27A1, COL2A1, COL6A1, COL6A2, COL6A3, COL7A1, CSGALNACT1, FGF18, FGFR3, GNAS, HOXA11, INPPL1, MATN1, MATN2, MATN4, MBL2, MEF2D, MMP13, MMP14, MMP16, NAB1, NPPC, PEX7, POC1A, RARA, RARB, RARG, RUNX2, SCARA3, SERPINH1, SHOX2, SMPD3, STC1, THBS3, TMEM119, TRPV4, VIT, VWA1, ZMPSTE24
GO:0051283	negative regulation of sequestering of calcium ion	64	0.05	0.854	ANXA5, ANXA6, CCL3, CCR5, DRD2, FASLG, FGF2, FKBP1B, HTR2A, HTR2B, ITPR1, ITPR2, ITPR3, JPH2, JPH3, JPH4, LCK, LETM1, MCOLN2, P2RX7, PKD2, PLCB1, PLCB2, PLCB3, PLCB4, PLCD1, PLCD4, PLCE1, PLCG1, PLCG2, PLCH1, PLCH2, PLCL1, PLCL2, PLCZ1, PTPRC, RASA3, RYR1, RYR2, RYR3, SLC8B1, TMEM38B, TPCN1, TPCN2, TRPM2, TRPV1, XCL1, XCR1
GO:1904888	cranial skeletal system development	64	0.05	0.871	ALX3, BMP4, CEP55, CHST11, CRKL, CTNNB1, EIF4A3, FGF4, FGFR2, FOXE1, FOXN3, FREM1, GLI3, GNAS, GRHL2, HOXA2, IFT140, INSIG1, IRX5, MEGF8, MMP14, MMP16, MTHFD1, NDST1, NIPBL, NODAL, PAX5, PDGFRA, PRRX1, RUNX2, SETD2, SH3PXD2B, SIX1, SIX2, SIX4, SLC39A1, SLC39A3, SMAD2, SMAD3, TBX1, TBX15, TFAP2A, TGFB2, TGFB3, TIFAB, TP63, WDR19
GO:0046850	regulation of bone remodeling	46	0.05	0.845	ADAM8, BGLAP, CALCA, CARTPT, CD38, CLDN18, CSF1R, CSK, DCSTAMP, DEF8, EGFR, GREM1, IAPP, IL20RA, INPP5D, LEPR, LTBP3, NF1, P2RX7, PDK4, PLEKHM1, PPARGC1B, PRKCA, S1PR1, SFRP1, SIGLEC15, SPP1, SRC, SUCO, SYT7, TF, TMEM119, TMEM64, TNFRSF11B, TNFSF11, UBASH3B
GO:0023061	signal release	166	0.05	0.962	ACVR2B, APBA1, BRSK1, CACNA1B, CADPS, CADPS2, CAMK2G, CARTPT, CHAT, CPE, CPLX1, CPLX2, CPLX3, CPLX4, CRHR1, CTBP2, CYB5R4, DGKI, DNAJC5, DOC2A, DOC2B, EDN3, ERC2, EXOC3L1, FAM129B, FAM3B, FFAR1, FFAR4, FKBP1B, GAD1, GAD2, GATA3, GHRH, GHRL, GRM4, HNF1A, HRH3, IL1RN, ILDR2, INHBA, LYN, MYO5A, NAPA, NF1, NLGN1, NRXN1, NRXN2, OTOF, P2RX7, PARK7, PCLO, PDX1, PIP5K1C, PPFIA1, PPFIA2, PPFIA3, PPFIA4, P…
GO:0007202	activation of phospholipase C activity	30	0.05	0.746	ADCYAP1R1, ADRA1A, AGT, ANG, AVPR1A, AVPR1B, BDNF, C5AR1, EGFR, GNA15, GNAQ, GPR55, HTR2A, HTR2B, ITK, LPAR1, NTF4, NTRK2, P2RY12, P2RY6, PLCB2, PLCG1, RASGRP4, S1PR4, SELE
GO:0007274	neuromuscular synaptic transmission	30	0.05	0.615	ADARB1, CHAT, CHRM1, CHRNA1, CHRNA2, CHRNA3, CHRNA6, CHRNB2, CHRNB3, CHRNB4, CHRND, CHRNE, CHRNG, DTNA, EGR3, FCHSD1, KIF1B, MYLK2, P2RX2, P2RX3, RIMBP2, SLC5A7, STAC3, STXBP1
GO:0032594	protein transport within lipid bilayer	30	0.05	0.804	AP3D1, ARHGAP44, CACNG2, CACNG3, CACNG4, CACNG8, CLIP1, CLSTN1, CPLX1, GRIP1, GRIP2, HIP1, LRRC1, LRRC7, MAPK10, NSG1, RAB11A, RAB8A, REEP2, RFTN1, RILPL2, SNAP25, SNAP47, STX1B, STX3
GO:0045907	positive regulation of vasoconstriction	30	0.05	0.836	ADRA1A, ADRA1B, ADRA1D, AKT1, AVP, AVPR1A, AVPR1B, CASR, CAV1, CD38, CHRM3, DBH, EGFR, FGA, FGB, FGG, GJA1, HRH1, HRH2, HTR2A, ICAM1, PTAFR, PTGS2, SMTNL1, TBXA2R
GO:0048841	regulation of axon extension involved in axon guidance	30	0.05	0.738	CXCL12, DSCAM, MEGF8, PLXNA4, SEMA3A, SEMA3B, SEMA3C, SEMA3D, SEMA3E, SEMA3F, SEMA3G, SEMA4A, SEMA4B, SEMA4C, SEMA4D, SEMA4F, SEMA4G, SEMA5A, SEMA6A, SEMA6B, SEMA6C, SEMA6D, SEMA7A, WNT3A, WNT5A
GO:0060142	regulation of syncytium formation by plasma membrane fusion	30	0.05	0.754	CAMK1, CAPN2, CCL8, CD53, CFLAR, DCSTAMP, EHD1, EHD2, FLOT1, FLT3LG, GCM1, GDF15, IL4R, MAPK14, MYF5, MYF6, MYOD1, MYOG, NFATC2, OCSTAMP, RAPGEF3, SCGB3A1, TYROBP
GO:0086010	membrane depolarization during action potential	30	0.05	0.763	ANK2, ATP1A2, CACNA1C, CACNA1D, CACNA1G, CACNA1H, CACNA1I, CACNA2D1, CACNB2, HCN2, HCN4, KCNH2, KCNJ2, SCN11A, SCN1A, SCN1B, SCN2A, SCN2B, SCN3B, SCN4A, SCN5A, SCN7A, SCN8A, SCN9A, SLC8A1
GO:0050730	regulation of peptidyl-tyrosine phosphorylation	242	0.05	0.984	ABI1, ABL1, ACE, ACVR1, ADAM17, ADIPOQ, ADNP, ADORA1, ADRA1A, AFAP1L2, AGT, ANGPT1, ANGPT4, APP, ARHGEF2, ARRB2, BANK1, BDNF, BMP6, BST1, CASS4, CAV1, CBLB, CBLC, CCK, CD300A, CD36, CD3E, CD44, CD80, CD81, CHMP6, CNTN1, CRLF1, CSF1R, CSHL1, CSPG4, CTF1, DGKQ, DLG4, DMTN, DOCK3, DOK7, DUSP22, DVL2, EFNA5, EGF, EGFR, EHD4, ERBB3, ERBB4, FBXW7, FGF7, FGF8, FGFR1OP, FGFR3, FLT3, FYN, GHR, GHRL, GPRC5…
GO:0022412	cellular process involved in reproduction in multicellular organism	324	0.05	0.908	ABHD2, ACRBP, ACVR1, ADAD1, ADAM2, AFF4, AGO4, AKT1, AMH, ANG, ANGPT2, ARMC2, ARRB1, ARRB2, AURKC, BBS2, BCL2, BMP4, BMPR1B, BRDT, BTBD18, C14orf39, CAPZA3, CATSPER4, CATSPERD, CCDC136, CCDC155, CCDC42, CCDC63, CCNA1, CCNB1, CCR6, CD9, CDC25B, CDYL, CELF1, CELF4, CEP57, CFTR, CHD5, CTCFL, CTNNB1, CXADR, DAZL, DDX25, DDX4, DEFB1, DLD, DMRT1, DMRTC2, DNAH1, DNMT3A, DNMT3L, DPEP3, DZIP1, EFCAB9, ERC…
